# Supplementary material for: S100A6 Promotes B Lymphocyte Penetration Through the Blood–Brain Barrier in Autoimmune Encephalitis
Source: Front Genet. 2019 Nov 22;10:1188. doi: 10.3389/fgene.2019.01188 (PMC6901080; doi:10.3389/fgene.2019.01188)
Supplement: Supplementary Table 3 — The genes whose putative promoter regions were located by the significant CpG dinucleotides. We mapped the significant CpG dinucleotides back to genome then determined whether they were located at the putative promoter regions (from -5000 to +3000 bp of the transcription start site) of a transcript. [file Table_3.xls]

## Sheet: Sheet1
transcript chromosome	transcript start	transcript stop	strand	Transcript ID	Gene Symbol	CpG
17	62502854	62534070	+	NM_001316990	CEP95	cg00003784
17	62502854	62534070	+	NM_138363	CEP95	cg00003784
17	62502854	62534070	+	NR_133644	CEP95	cg00003784
17	62494372	62503157	-	NM_001320595	DDX5	cg00003784
17	62494372	62502850	-	NM_001320596	DDX5	cg00003784
17	62494372	62502640	-	NM_004396	DDX5	cg00003784
17	62494372	62502075	-	NM_001320597	DDX5	cg00003784
14	66974125	67648526	+	NM_001024218	GPHN	cg00006032
14	66974125	67648526	+	NM_020806	GPHN	cg00006032
13	30002777	30080085	+	NM_015233	MTUS2	cg00007032
11	20620946	20676611	+	NM_001318369	SLC6A5	cg00007644
11	20620946	20676611	+	NM_004211	SLC6A5	cg00007644
16	56764017	56878862	+	NM_014669	NUP93	cg00014561
17	41120105	41132546	-	NM_001142653	PTGES3L	cg00016255
17	41120105	41132546	-	NM_001142654	PTGES3L	cg00016255
17	41120105	41132546	-	NM_001261430	PTGES3L	cg00016255
17	41102543	41132546	-	NM_001136042	PTGES3L-AARSD1	cg00016255
17	41102543	41132021	-	NM_025267	PTGES3L-AARSD1	cg00016255
17	41132579	41147161	+	NM_001321381	RUNDC1	cg00016255
17	41132579	41147161	+	NM_173079	RUNDC1	cg00016255
21	34949859	34961015	-	NM_017613	DONSON	cg00024049
11	66406088	66413945	+	NM_001198843	RBM4	cg00025328
11	66406088	66435859	+	NM_001198844	RBM4	cg00025328
11	66406088	66413945	+	NM_002896	RBM4	cg00025328
12	52242007	52246514	+	NR_135803	LOC105369971	cg00029353
12	47602203	47610227	-	NR_026544	PCED1B-AS1	cg00037681
2	74588281	74607483	-	NM_001135040	DCTN1	cg00043800
2	74588281	74607483	-	NM_001190837	DCTN1	cg00043800
2	74588281	74607483	-	NM_004082	DCTN1	cg00043800
2	74612630	74621009	+	NR_024463	DCTN1-AS1	cg00043800
2	74612630	74621009	+	NR_158172	DCTN1-AS1	cg00043800
2	74612630	74621009	+	NR_158173	DCTN1-AS1	cg00043800
2	74612630	74625796	+	NR_158174	DCTN1-AS1	cg00043800
11	116618886	116643715	-	NM_001159736	BUD13	cg00044968
11	116618886	116643715	-	NM_032725	BUD13	cg00044968
2	68269332	68290160	-	NM_001190263	C1D	cg00054706
2	68269332	68290160	-	NM_001190265	C1D	cg00054706
2	68269332	68290160	-	NM_006333	C1D	cg00054706
2	68269332	68290160	-	NM_173177	C1D	cg00054706
2	236414395	236416211	+	NR_131900	AGAP1-IT1	cg00055486
2	171673200	171717660	+	NM_000817	GAD1	cg00055595
2	171673200	171699270	+	NM_013445	GAD1	cg00055595
10	95427640	95462717	-	NM_001347714	FRA10AC1	cg00057569
10	95427640	95462330	-	NM_001347712	FRA10AC1	cg00057569
10	95427640	95462330	-	NM_001347713	FRA10AC1	cg00057569
10	95427640	95462330	-	NM_001347715	FRA10AC1	cg00057569
10	95427640	95462330	-	NM_145246	FRA10AC1	cg00057569
10	95427640	95462330	-	NR_144635	FRA10AC1	cg00057569
9	69080244	69147855	-	NR_002836	PGM5P2	cg00059874
6	35310335	35395969	+	NM_001171818	PPARD	cg00065598
6	35310335	35395969	+	NM_001171819	PPARD	cg00065598
6	35310335	35395969	+	NM_001171820	PPARD	cg00065598
6	35310335	35395969	+	NM_006238	PPARD	cg00065598
6	35310335	35393174	+	NM_177435	PPARD	cg00065598
2	122484521	122494504	-	NM_032390	NIFK	cg00067126
15	53047251	53073082	-	NR_073510	ONECUT1	cg00074145
11	57001052	57004928	-	NM_005161	APLNR	cg00074348
11	57001052	57004928	-	NR_027991	APLNR	cg00074348
2	113033178	113097641	+	NM_198581	ZC3H6	cg00077805
20	61509090	61569305	-	NM_033081	DIDO1	cg00080059
20	61518567	61569305	-	NM_080797	DIDO1	cg00080059
20	61536350	61569305	-	NM_022105	DIDO1	cg00080059
20	61569441	61579828	+	NM_017896	GID8	cg00080059
19	6379580	6393292	-	NM_002096	GTF2F1	cg00083848
19	6396370	6412416	+	NM_001321601	LOC390877	cg00083848
19	6392932	6392995	-	NR_106848	MIR6790	cg00083848
19	6389649	6389715	-	NR_106945	MIR6885	cg00083848
17	72840171	72856967	-	NM_001278553	GRIN2C	cg00089566
17	72838162	72856008	-	NM_000835	GRIN2C	cg00089566
17	72838162	72856008	-	NR_103735	GRIN2C	cg00089566
12	62102029	62586621	-	NM_178539	FAM19A2	cg00089798
5	175969512	176022770	+	NM_001171976	CDHR2	cg00098622
5	175953700	175964422	-	NM_014901	RNF44	cg00098622
20	30193086	30194318	+	NM_002165	ID1	cg00103778
20	30193086	30194318	+	NM_181353	ID1	cg00103778
20	30194989	30195044	+	NR_036161	MIR3193	cg00103778
5	150409504	150460650	-	NM_001258454	TNIP1	cg00110623
5	150409504	150460646	-	NM_001252385	TNIP1	cg00110623
5	150409504	150460646	-	NM_001252386	TNIP1	cg00110623
5	150409504	150460646	-	NM_001252393	TNIP1	cg00110623
5	150409504	150460646	-	NM_006058	TNIP1	cg00110623
5	150409509	150460596	-	NM_001364486	TNIP1	cg00110623
5	150409509	150460596	-	NM_001364487	TNIP1	cg00110623
1	46744072	46769039	-	NM_006369	LRRC41	cg00122254
1	46769285	46782450	+	NM_001297565	UQCRH	cg00122254
1	46769285	46782450	+	NM_001297566	UQCRH	cg00122254
1	46769285	46782450	+	NM_006004	UQCRH	cg00122254
4	36283237	36346408	+	NM_001136536	DTHD1	cg00125205
4	36285644	36346408	+	NM_001170700	DTHD1	cg00125205
6	35541362	35656720	-	NM_004117	FKBP5	cg00130530
6	35548334	35656720	-	NM_001145777	FKBP5	cg00130530
6	35541362	35656693	-	NM_001145776	FKBP5	cg00130530
6	26055968	26056700	-	NM_005319	HIST1H1C	cg00137634
6	30484043	30487358	+	NR_149088.6	LINC02569	cg00138474
16	14397824	14397907	+	NR_030177	MIR193B	cg00138641
16	14396145	14420375	+	NR_132983	MIR193BHG	cg00138641
16	14396362	14420375	+	NR_132984	MIR193BHG	cg00138641
8	130363940	130692486	-	NR_130917	CCDC26	cg00141498
1	75600567	75627219	+	NM_001256114	LHX8	cg00145253
17	60019966	60142644	-	NM_005121	MED13	cg00146837
17	34958025	34965408	+	NM_024864	MRM1	cg00152259
15	41709302	41775762	+	NM_015138	RTF1	cg00155622
16	81134484	81253976	-	NM_052892	PKD1L2	cg00163702
16	81134484	81253976	-	NR_126532	PKD1L2	cg00163702
16	81203895	81253976	-	NM_001076780	PKD1L2	cg00163702
15	42184975	42191014	+	NR_135681	LOC105370792	cg00165394
15	42140344	42186276	-	NM_016642	SPTBN5	cg00165394
15	42841011	42862191	+	NM_001130447	HAUS2	cg00167273
15	42841011	42853885	+	NM_001323629	HAUS2	cg00167273
15	42841011	42862191	+	NM_001323630	HAUS2	cg00167273
15	42841011	42862191	+	NM_001323631	HAUS2	cg00167273
15	42841011	42862191	+	NM_001323632	HAUS2	cg00167273
15	42841011	42862191	+	NM_018097	HAUS2	cg00167273
15	42834720	42841003	-	NM_153260	LRRC57	cg00167273
22	42556019	42679934	-	NM_005650	TCF20	cg00167958
16	56672578	56674000	+	NM_005946	MT1A	cg00170620
16	56669651	56670999	+	NR_036677	MT1JP	cg00170620
16	56666534	56667899	+	NM_176870	MT1M	cg00170620
22	17517460	17540961	+	NR_015352	CECR7	cg00171192
22	17517460	17540961	+	NR_152825	CECR7	cg00171192
22	17517460	17540961	+	NR_152826	CECR7	cg00171192
20	34894245	35157041	+	NM_014902	DLGAP4	cg00172672
20	34894261	35157039	+	NM_001365621	DLGAP4	cg00172672
3	38887260	39093437	-	NM_001349253	SCN11A	cg00178149
3	39093477	39138162	+	NM_001303402	WDR48	cg00178149
3	39093477	39138162	+	NM_001303403	WDR48	cg00178149
3	39093477	39138162	+	NM_001346225	WDR48	cg00178149
3	39093477	39138162	+	NM_001346226	WDR48	cg00178149
3	39093477	39138162	+	NM_001346227	WDR48	cg00178149
3	39093477	39138162	+	NM_020839	WDR48	cg00178149
3	39093477	39138162	+	NR_144399	WDR48	cg00178149
3	39093477	39138162	+	NR_144400	WDR48	cg00178149
3	39093477	39138162	+	NR_144401	WDR48	cg00178149
3	39093783	39138162	+	NM_001346228	WDR48	cg00178149
17	14207057	14209063	+	NR_026880	MGC12916	cg00179906
11	799179	805251	-	NM_145886	PIDD1	cg00185839
11	799179	805251	-	NM_145887	PIDD1	cg00185839
11	809936	812877	+	NM_001004	RPLP2	cg00185839
1	15479028	15546975	+	NM_001136216	TMEM51	cg00188746
1	15479028	15546975	+	NM_001136217	TMEM51	cg00188746
1	15480207	15546977	+	NM_001319665	TMEM51	cg00188746
1	15480207	15546977	+	NR_135082	TMEM51	cg00188746
1	15480229	15546975	+	NM_001136218	TMEM51	cg00188746
1	15480229	15546975	+	NM_018022	TMEM51	cg00188746
1	15438311	15478961	-	NR_027136	TMEM51-AS1	cg00188746
11	10326527	10328950	+	NM_001124	ADM	cg00189457
11	10329860	10452221	+	NR_103765	CAND1.11	cg00189457
6	13363587	13487870	-	NM_018988	GFOD1	cg00194146
6	13469502	13487870	-	NM_001242629	GFOD1	cg00194146
6	13363587	13486416	-	NM_001242628	GFOD1	cg00194146
20	45186462	45313125	-	NM_001011554	SLC13A3	cg00199059
20	45186462	45313125	-	NM_001193340	SLC13A3	cg00199059
20	45313004	45318277	-	NM_033550	TP53RK	cg00199059
16	11038345	11220202	+	NM_001243403	CLEC16A	cg00202496
16	11038345	11276047	+	NM_015226	CLEC16A	cg00202496
16	11022748	11036258	-	NM_014015	DEXI	cg00202496
15	91414769	91426689	+	NM_001289823	FURIN	cg00207731
15	91416108	91426689	+	NM_001289824	FURIN	cg00207731
3	99551988	99595048	-	NM_001282793	FILIP1L	cg00210994
3	99551988	99595048	-	NM_001282794	FILIP1L	cg00210994
3	99566767	99595048	-	NM_014890	FILIP1L	cg00210994
12	5671817	6055399	-	NM_001278597	ANO2	cg00216961
12	5671817	6054426	-	NM_001278596	ANO2	cg00216961
12	5671817	6054426	-	NM_001364791	ANO2	cg00216961
15	31619058	31727869	+	NM_001302461	KLF13	cg00218146
15	31619058	31670103	+	NM_015995	KLF13	cg00218146
15	56657622	56738196	+	NM_001286449	TEX9	cg00219578
15	56657622	56738196	+	NM_198524	TEX9	cg00219578
21	31743709	31744558	-	NM_181621	KRTAP13-2	cg00224335
21	31747612	31747697	-	NR_036221	MIR4327	cg00224335
4	165875598	165898819	-	NM_001012414	TRIM61	cg00231192
13	24844825	24881213	+	NM_001286793	SPATA13	cg00233198
13	24844825	24881213	+	NM_001286794	SPATA13	cg00233198
13	24844825	24881213	+	NM_001286795	SPATA13	cg00233198
1	36621566	36646452	+	NM_001286365	MAP7D1	cg00238470
1	36621566	36646452	+	NM_001286366	MAP7D1	cg00238470
1	36621566	36646452	+	NM_018067	MAP7D1	cg00238470
1	36602170	36615116	-	NM_001270894	TRAPPC3	cg00238470
1	36602170	36615116	-	NM_001270896	TRAPPC3	cg00238470
1	36602170	36615116	-	NM_001270897	TRAPPC3	cg00238470
1	36602170	36615116	-	NM_014408	TRAPPC3	cg00238470
1	36602170	36615116	-	NR_073097	TRAPPC3	cg00238470
1	36602170	36615116	-	NR_073098	TRAPPC3	cg00238470
12	55342087	55378531	-	NM_001136030	TESPA1	cg00240653
12	55342087	55378531	-	NM_001351149	TESPA1	cg00240653
12	55342087	55378531	-	NR_147062	TESPA1	cg00240653
12	55342087	55378531	-	NR_147063	TESPA1	cg00240653
12	55342087	55375623	-	NM_001098815	TESPA1	cg00240653
12	54410636	54449815	+	NM_014620	HOXC4	cg00243574
12	54410636	54429145	+	NR_003084	HOXC5	cg00243574
12	54410636	54424608	+	NM_153693	HOXC6	cg00243574
10	7601232	7708962	-	NM_030569	ITIH5	cg00244882
10	7613368	7708962	-	NM_001001851	ITIH5	cg00244882
10	123872554	124014061	+	NM_001291879	TACC2	cg00244983
16	57462081	57481441	-	NM_001308347	CIAPIN1	cg00247269
16	57462081	57481441	-	NM_001308358	CIAPIN1	cg00247269
16	57462081	57481441	-	NM_020313	CIAPIN1	cg00247269
16	57481337	57495188	+	NM_020312	COQ9	cg00247269
6	35465651	35480716	-	NM_003322	TULP1	cg00247631
6	35465651	35480680	-	NM_001289395	TULP1	cg00247631
2	97481991	97501122	+	NM_017623	CNNM3	cg00251519
2	97481991	97501122	+	NM_199078	CNNM3	cg00251519
2	97477976	97479395	-	NR_149141	CNNM3-DT	cg00251519
4	71554196	71556269	+	NM_020368	UTP3	cg00253403
2	128461808	128568762	-	NM_018383	WDR33	cg00255882
2	128492954	128568762	-	NM_001006623	WDR33	cg00255882
2	128520060	128568762	-	NM_001006622	WDR33	cg00255882
19	1383883	1395589	+	NM_024407	NDUFS7	cg00256374
19	1383906	1395589	+	NM_001363602	NDUFS7	cg00256374
19	56652535	56672263	+	NM_001253792	ZNF444	cg00257474
19	56652535	56672263	+	NM_018337	ZNF444	cg00257474
15	75335610	75343068	+	NM_001301104	PPCDC	cg00259070
15	75335610	75343068	+	NM_001301105	PPCDC	cg00259070
17	79869815	79876059	-	NM_016538	SIRT7	cg00260914
5	39371776	39425336	-	NM_001244871	DAB2	cg00261416
5	39371776	39425336	-	NM_001343	DAB2	cg00261416
10	127585104	127698162	+	NM_001350939	FANK1	cg00267512
10	127585104	127698162	+	NM_145235	FANK1	cg00267512
10	127585375	127698164	+	NM_001363549	FANK1	cg00267512
5	140561265	140565797	+	NM_020957	PCDHB16	cg00269800
5	140566701	140571112	+	NM_019119	PCDHB9	cg00269800
12	48366748	48398286	-	NM_001844	COL2A1	cg00270408
12	48366748	48398286	-	NM_033150	COL2A1	cg00270408
10	105726943	105788992	+	NM_001304743	SLK	cg00276797
10	105726943	105788992	+	NM_014720	SLK	cg00276797
5	158741791	158757482	-	NM_002187	IL12B	cg00279814
5	158758526	158789843	+	NR_037889	LOC285626	cg00279814
22	23732792	23744800	-	NR_003950	ZDHHC8P1	cg00280814
12	5671817	6055399	-	NM_001278597	ANO2	cg00282706
12	5671817	6054426	-	NM_001278596	ANO2	cg00282706
12	5671817	6054426	-	NM_001364791	ANO2	cg00282706
14	20926012	20929772	-	NM_001100814	PIP4P1	cg00293757
14	20926012	20929772	-	NM_144568	PIP4P1	cg00293757
20	31367658	31397163	+	NM_175850	DNMT3B	cg00300969
11	118992233	119005766	+	NM_001243259	HINFP	cg00301203
11	118992233	119005766	+	NM_001351957	HINFP	cg00301203
11	118992233	119005766	+	NM_001351958	HINFP	cg00301203
11	118992233	119005766	+	NM_001351959	HINFP	cg00301203
11	118992233	119005766	+	NM_001351960	HINFP	cg00301203
11	118992233	119005766	+	NM_001351961	HINFP	cg00301203
11	118992233	119005766	+	NM_001351962	HINFP	cg00301203
11	118992233	119005766	+	NM_001351963	HINFP	cg00301203
11	118992233	119005766	+	NM_001351964	HINFP	cg00301203
11	118992233	119005766	+	NM_001351965	HINFP	cg00301203
11	118992233	119005766	+	NM_001351966	HINFP	cg00301203
11	118992233	119005766	+	NM_001351969	HINFP	cg00301203
11	118992233	119005766	+	NM_001351971	HINFP	cg00301203
11	118992233	119005766	+	NM_001351972	HINFP	cg00301203
11	118992233	119005766	+	NM_001351974	HINFP	cg00301203
11	118992233	119005766	+	NM_015517	HINFP	cg00301203
11	118992233	119005766	+	NM_198971	HINFP	cg00301203
18	21033185	21063105	+	NM_001348193	RIOK3	cg00306421
18	21033185	21063105	+	NM_003831	RIOK3	cg00306421
18	21033185	21063105	+	NR_145477	RIOK3	cg00306421
15	69706585	69740767	+	NM_001281301	KIF23	cg00313857
15	69706585	69740767	+	NM_004856	KIF23	cg00313857
15	69706688	69740767	+	NM_138555	KIF23	cg00313857
15	69689243	69707369	-	NR_132970	LOC145694	cg00313857
15	69689243	69707369	-	NR_132971	LOC145694	cg00313857
15	69695621	69707369	-	NR_132969	LOC145694	cg00313857
19	18315540	18316374	+	NR_134910	LOC102725254	cg00320243
19	18307611	18314875	-	NM_002866	RAB3A	cg00320243
2	26256729	26360324	+	NM_016131	RAB10	cg00323266
1	148928313	148951596	+	NR_027355	LSP1P5	cg00324257
1	148928313	148951596	+	NR_027356	LSP1P5	cg00324257
1	148930405	148953055	+	NR_027354	LSP1P5	cg00324257
3	136581050	136670453	+	NM_001291999	NCK1	cg00331343
3	136581050	136670453	+	NM_006153	NCK1	cg00331343
3	136560818	136580906	-	NR_110175	NCK1-DT	cg00331343
3	136560818	136580906	-	NR_110176	NCK1-DT	cg00331343
3	136560818	136580906	-	NR_110177	NCK1-DT	cg00331343
6	30913756	30922640	-	NR_138040.4	HCG21	cg00334245
1	28199054	28213197	+	NM_001039477	THEMIS2	cg00338002
1	28199054	28213197	+	NM_001105556	THEMIS2	cg00338002
1	28199054	28213197	+	NM_001286113	THEMIS2	cg00338002
1	28199054	28213197	+	NM_001286115	THEMIS2	cg00338002
1	28199054	28213197	+	NM_004848	THEMIS2	cg00338002
15	80253232	80263644	-	NM_001114735	BCL2A1	cg00338615
15	80253232	80263644	-	NM_004049	BCL2A1	cg00338615
16	24857184	24922950	+	NM_001258411	SLC5A11	cg00339695
16	24857184	24922950	+	NM_001258412	SLC5A11	cg00339695
16	24857184	24922950	+	NM_001258413	SLC5A11	cg00339695
16	24857184	24922950	+	NM_001258414	SLC5A11	cg00339695
16	24857184	24922950	+	NM_001352235	SLC5A11	cg00339695
16	24857184	24922950	+	NM_001352236	SLC5A11	cg00339695
16	24857184	24922950	+	NM_001352237	SLC5A11	cg00339695
16	24857184	24922950	+	NM_001352245	SLC5A11	cg00339695
16	24857184	24922950	+	NM_001352247	SLC5A11	cg00339695
16	24857184	24922950	+	NM_001352248	SLC5A11	cg00339695
16	24857184	24922950	+	NM_001352250	SLC5A11	cg00339695
16	24857184	24922950	+	NR_147933	SLC5A11	cg00339695
16	24857184	24922950	+	NR_147934	SLC5A11	cg00339695
16	24857184	24922950	+	NR_147936	SLC5A11	cg00339695
16	24857184	24922950	+	NR_147939	SLC5A11	cg00339695
16	24857184	24922950	+	NR_147940	SLC5A11	cg00339695
16	24857316	24922950	+	NM_001352238	SLC5A11	cg00339695
16	24857316	24922950	+	NM_001352242	SLC5A11	cg00339695
16	24857316	24922950	+	NM_001352246	SLC5A11	cg00339695
16	24857316	24922950	+	NM_001352249	SLC5A11	cg00339695
16	24857316	24922950	+	NM_001352259	SLC5A11	cg00339695
16	24857316	24922950	+	NR_147935	SLC5A11	cg00339695
16	24857316	24922950	+	NR_147938	SLC5A11	cg00339695
16	24857552	24922950	+	NM_052944	SLC5A11	cg00339695
20	34129778	34145406	+	NM_015966	ERGIC3	cg00340102
20	34129778	34145406	+	NM_198398	ERGIC3	cg00340102
19	7599038	7626654	+	NM_006702	PNPLA6	cg00340921
19	7599128	7626654	+	NM_001166112	PNPLA6	cg00340921
19	7599591	7626654	+	NM_001166111	PNPLA6	cg00340921
19	7599636	7626654	+	NM_001166113	PNPLA6	cg00340921
19	7600589	7626654	+	NM_001166114	PNPLA6	cg00340921
6	127609857	127664755	-	NM_001002030	ECHDC1	cg00342298
6	127609857	127664755	-	NM_001105544	ECHDC1	cg00342298
6	127609857	127664755	-	NM_001105545	ECHDC1	cg00342298
6	127609857	127664755	-	NM_018479	ECHDC1	cg00342298
6	127609857	127663553	-	NM_001139510	ECHDC1	cg00342298
11	46417962	46615620	-	NM_001267782	AMBRA1	cg00344083
11	46417962	46615620	-	NM_001267783	AMBRA1	cg00344083
11	46417962	46615620	-	NM_001300731	AMBRA1	cg00344083
11	46417962	46612915	-	NM_017749	AMBRA1	cg00344083
17	74070882	74073623	+	NM_003857	GALR2	cg00347198
17	74034856	74068608	-	NM_001260502	SRP68	cg00347198
17	74034856	74068608	-	NM_014230	SRP68	cg00347198
17	74034856	74068608	-	NR_048541	SRP68	cg00347198
17	74075263	74078886	+	NM_180990	ZACN	cg00347198
12	122064455	122079947	+	NM_032790	ORAI1	cg00347247
17	37006321	37010054	-	NM_000978	RPL23	cg00352360
17	37009116	37009249	-	NR_002576	SNORA21	cg00352360
17	37007777	37007912	-	NR_145761	SNORA21B	cg00352360
20	33516236	33543831	-	NM_001322494	GSS	cg00352780
20	33516235	33543610	-	NM_000178	GSS	cg00352780
20	33516236	33543439	-	NM_001322495	GSS	cg00352780
20	33543638	33590241	+	NM_020884	MYH7B	cg00352780
22	43265772	43411183	-	NM_001184970	PACSIN2	cg00357062
22	43265772	43411183	-	NM_001349969	PACSIN2	cg00357062
22	43265772	43411183	-	NM_001349971	PACSIN2	cg00357062
22	43265772	43411183	-	NM_001349974	PACSIN2	cg00357062
19	45971253	45978438	+	NM_001114171	FOSB	cg00357528
19	45971253	45978438	+	NM_006732	FOSB	cg00357528
13	73329540	73356267	-	NM_001128226	DIS3	cg00361040
13	73329540	73356267	-	NM_001322348	DIS3	cg00361040
13	73329540	73356267	-	NM_001322349	DIS3	cg00361040
13	73329540	73356267	-	NM_014953	DIS3	cg00361040
13	73356161	73590592	+	NM_001349655	PIBF1	cg00361040
13	73356161	73590592	+	NM_006346	PIBF1	cg00361040
13	73356161	73590592	+	NR_146205	PIBF1	cg00361040
13	73356161	73590592	+	NR_146206	PIBF1	cg00361040
22	30821611	30825042	+	NM_001003704	MTFP1	cg00365989
22	30821611	30825042	+	NM_016498	MTFP1	cg00365989
7	96597827	96643378	-	NR_015448	DLX6-AS1	cg00366103
19	4675244	4723856	-	NM_139159	DPP9	cg00371891
19	4675236	4723855	-	NR_158699	DPP9	cg00371891
19	4694154	4723855	-	NM_001365987	DPP9	cg00371891
11	44281990	44331690	-	NM_021926	ALX4	cg00374839
16	30418735	30429917	+	NM_001142305	ZNF771	cg00375157
16	30418735	30429917	+	NM_016643	ZNF771	cg00375157
3	128689782	128712987	-	NM_020741	KIAA1257	cg00384205
3	128689782	128710741	-	NM_001348523	KIAA1257	cg00384205
19	4639527	4655581	+	NM_152362	TNFAIP8L1	cg00384910
19	4640029	4655581	+	NM_001167942	TNFAIP8L1	cg00384910
10	93808397	94050876	-	NM_014912	CPEB3	cg00388521
10	94050920	94113722	+	NM_017824	2019-03-05	cg00388521
10	92828	95179	-	NM_177987	TUBB8	cg00391884
18	54814293	54817640	+	NM_001257964	BOD1L2	cg00394028
1	161494330	161496688	+	NM_002155	HSPA6	cg00396991
20	57267862	57290901	+	NM_024663	NPEPL1	cg00406338
14	96118434	96139790	+	NR_028288	TCL6	cg00410206
14	96118434	96138185	+	NR_152604	TCL6	cg00410206
6	109687717	109704016	-	NM_001142401	CD164	cg00414260
6	109687717	109704016	-	NM_001142402	CD164	cg00414260
6	109687717	109704016	-	NM_001142403	CD164	cg00414260
6	109687717	109704016	-	NM_001142404	CD164	cg00414260
6	109687717	109704016	-	NM_006016	CD164	cg00414260
6	109687717	109702943	-	NM_001346500	CD164	cg00414260
19	57999079	58006049	+	NM_001098491	ZNF419	cg00415822
19	57999079	58006049	+	NM_001098492	ZNF419	cg00415822
19	57999079	58006049	+	NM_001098493	ZNF419	cg00415822
19	57999079	58006049	+	NM_001098494	ZNF419	cg00415822
19	57999079	58006049	+	NM_001098495	ZNF419	cg00415822
19	57999079	58006049	+	NM_001098496	ZNF419	cg00415822
19	57999079	58006049	+	NM_001291743	ZNF419	cg00415822
19	57999079	58006049	+	NM_001291744	ZNF419	cg00415822
19	57999079	58006049	+	NM_001291745	ZNF419	cg00415822
19	57999079	58006049	+	NM_024691	ZNF419	cg00415822
7	63484796	63490481	-	NR_039987	LINC01005	cg00417078
16	67428322	67450398	-	NM_001323627	ZDHHC1	cg00420361
16	67428322	67450340	-	NM_013304	ZDHHC1	cg00420361
16	49311829	49315743	-	NM_004352	CBLN1	cg00420859
8	101930804	101965624	-	NM_003406	YWHAZ	cg00428944
8	101930804	101965222	-	NM_001135699	YWHAZ	cg00428944
8	101930804	101964358	-	NM_145690	YWHAZ	cg00428944
8	101930804	101963561	-	NM_001135700	YWHAZ	cg00428944
8	101930804	101963561	-	NM_001135701	YWHAZ	cg00428944
8	101930804	101962800	-	NM_001135702	YWHAZ	cg00428944
8	81540686	81787017	-	NM_001033723	ZNF704	cg00442814
2	120436743	120439695	+	NM_001105198	TMEM177	cg00447867
2	120436743	120439695	+	NM_001105199	TMEM177	cg00447867
2	120436743	120439695	+	NM_030577	TMEM177	cg00447867
2	120436743	120481194	+	NR_148341	TMEM177	cg00447867
5	43602791	43705669	+	NM_012343	NNT	cg00452016
5	43603229	43705669	+	NM_001331026	NNT	cg00452016
5	43603229	43705669	+	NM_182977	NNT	cg00452016
5	43573287	43603333	-	NR_073113	NNT-AS1	cg00452016
18	60382672	60647677	+	NM_194449	PHLPP1	cg00453111
3	187386694	187388202	-	NM_001048	SST	cg00457403
22	19010137	19011064	+	NR_026651	DGCR10	cg00458681
17	42082032	42086437	+	NM_153006	NAGS	cg00462994
17	42030101	42081838	-	NM_004160	PYY	cg00462994
7	134777061	134855579	-	NM_001305630	CYREN	cg00464046
7	134850532	134855579	-	NM_001243749	CYREN	cg00464046
7	134850532	134855579	-	NM_001243751	CYREN	cg00464046
7	134850532	134855579	-	NM_001243754	CYREN	cg00464046
7	134850532	134855579	-	NM_001305629	CYREN	cg00464046
7	134850532	134855579	-	NM_024033	CYREN	cg00464046
7	134850532	134855460	-	NM_001363329	CYREN	cg00464046
7	134850532	134855277	-	NM_001243752	CYREN	cg00464046
7	134850532	134855266	-	NM_001363330	CYREN	cg00464046
7	134850532	134854227	-	NM_001243753	CYREN	cg00464046
7	134850532	134854227	-	NM_001243755	CYREN	cg00464046
1	65730377	65881553	+	NM_001256865	DNAJC6	cg00466108
1	65730377	65881553	+	NM_014787	DNAJC6	cg00466108
9	140476531	140484938	-	NM_138462	ZMYND19	cg00466158
13	50018429	50069140	+	NM_001160308	SETDB2	cg00467160
13	50018429	50069140	+	NM_001320699	SETDB2	cg00467160
13	50018429	50069140	+	NM_031915	SETDB2	cg00467160
13	50018429	50103128	+	NM_001320727	SETDB2-PHF11	cg00467160
13	50018429	50103128	+	NR_135324	SETDB2-PHF11	cg00467160
8	19796582	19824771	+	NM_000237	LPL	cg00471141
4	184560788	184580373	-	NM_001307922	RWDD4	cg00472292
4	184560788	184580373	-	NM_152682	RWDD4	cg00472292
4	184580420	184634748	+	NM_021942	TRAPPC11	cg00472292
4	184580420	184634748	+	NM_199053	TRAPPC11	cg00472292
4	89206082	89252574	+	NR_134236	LOC105369192	cg00475606
4	89206082	89252574	+	NR_134237	LOC105369192	cg00475606
4	89206082	89262810	+	NR_134238	LOC105369192	cg00475606
4	89178761	89205984	-	NM_152542	PPM1K	cg00475606
9	131581930	131592101	-	NM_016390	SPOUT1	cg00475955
3	56761446	57113337	-	NM_001128615	ARHGEF3	cg00478127
18	21269407	21535030	+	NM_001127717	LAMA3	cg00481457
18	21269407	21353787	+	NM_001302996	LAMA3	cg00481457
18	21269407	21535030	+	NM_198129	LAMA3	cg00481457
18	21269407	21376118	+	NR_130106	LAMA3	cg00481457
2	191833762	191878977	-	NM_007315	STAT1	cg00493400
2	191840263	191878977	-	NM_139266	STAT1	cg00493400
12	65218352	65274799	+	NM_001330186	TBC1D30	cg00494665
12	65218352	65274799	+	NM_015279	TBC1D30	cg00494665
12	65218427	65274799	+	NM_001364838	TBC1D30	cg00494665
2	86441120	86565207	-	NM_001164730	REEP1	cg00494761
2	86441120	86564778	-	NM_001164731	REEP1	cg00494761
2	86441120	86564778	-	NM_001164732	REEP1	cg00494761
2	86441120	86564778	-	NM_022912	REEP1	cg00494761
10	129894925	129924469	-	NM_001145966	MKI67	cg00498419
10	129894925	129924469	-	NM_002417	MKI67	cg00498419
22	19159219	19160346	+	NR_103767	LINC01311	cg00499657
20	34679426	34820722	+	NM_001258331	EPB41L1	cg00499707
20	34680632	34820722	+	NM_001258329	EPB41L1	cg00499707
20	34680632	34820722	+	NM_001258330	EPB41L1	cg00499707
20	34680632	34820722	+	NM_177996	EPB41L1	cg00499707
9	125132809	125157983	+	NM_001271166	PTGS1	cg00501774
9	125132809	125157983	+	NM_001271368	PTGS1	cg00501774
9	125133284	125157983	+	NM_000962	PTGS1	cg00501774
9	125133284	125157983	+	NM_001271164	PTGS1	cg00501774
9	125133284	125157983	+	NM_001271367	PTGS1	cg00501774
9	125133284	125157983	+	NM_080591	PTGS1	cg00501774
9	125137601	125157983	+	NM_001271165	PTGS1	cg00501774
2	241526133	241538527	+	NM_023083	CAPN10	cg00505381
2	241526133	241538527	+	NM_023085	CAPN10	cg00505381
2	241522167	241525734	-	NR_103792	CAPN10-DT	cg00505381
22	30821611	30825042	+	NM_001003704	MTFP1	cg00514628
22	30821611	30825042	+	NM_016498	MTFP1	cg00514628
17	19641298	19651747	-	NM_000691	ALDH3A1	cg00516966
17	19641298	19651747	-	NM_001330150	ALDH3A1	cg00516966
17	19641298	19648926	-	NM_001135167	ALDH3A1	cg00516966
17	19641298	19648773	-	NM_001135168	ALDH3A1	cg00516966
12	299243	323372	-	NM_001122848	SLC6A12	cg00517261
12	299243	323372	-	NM_001206931	SLC6A12	cg00517261
12	299243	322864	-	NM_001122847	SLC6A12	cg00517261
12	299243	322614	-	NM_003044	SLC6A12	cg00517261
9	139088096	139093521	-	NM_001363746	LHX3	cg00522018
4	104346199	104360886	+	NR_125925	LINC02428	cg00523384
16	127018	135851	+	NM_001015054	MPG	cg00525011
16	108058	122630	-	NM_022450	RHBDF1	cg00525011
17	5404719	5487833	-	NM_001033053	NLRP1	cg00531092
17	5417438	5487833	-	NM_014922	NLRP1	cg00531092
17	5417438	5487833	-	NM_033004	NLRP1	cg00531092
17	5417438	5487833	-	NM_033006	NLRP1	cg00531092
17	5417438	5487833	-	NM_033007	NLRP1	cg00531092
13	41763970	41768721	-	NM_032138	KBTBD7	cg00532998
4	8594387	8621489	+	NM_001014447	CPZ	cg00535027
4	8594387	8621489	+	NM_001014448	CPZ	cg00535027
4	8594387	8621489	+	NM_003652	CPZ	cg00535027
2	8822113	8824584	+	NM_002166	ID2	cg00538370
2	8811114	8821994	-	NR_110154	ID2-AS1	cg00538370
2	8819939	8821992	-	NR_110153	ID2-AS1	cg00538370
6	33986420	34123400	-	NM_001256809	GRM4	cg00538717
7	50343679	50472799	+	NM_001291839	IKZF1	cg00547441
7	50344265	50472799	+	NM_001220765	IKZF1	cg00547441
7	50344265	50437143	+	NM_001291845	IKZF1	cg00547441
7	50344265	50437538	+	NM_001291846	IKZF1	cg00547441
7	50344312	50472799	+	NM_006060	IKZF1	cg00547441
7	50348276	50472799	+	NM_001291837	IKZF1	cg00547441
7	50348276	50472799	+	NM_001291838	IKZF1	cg00547441
7	50348276	50437538	+	NM_001291847	IKZF1	cg00547441
2	15307032	15701473	-	NM_015909	NBAS	cg00549433
2	15307032	15701473	-	NR_052013	NBAS	cg00549433
12	120031264	120080872	+	NM_001136534	TMEM233	cg00556279
22	50781746	50883519	+	NM_001242898	PPP6R2	cg00563797
22	50781746	50883519	+	NM_001242899	PPP6R2	cg00563797
22	50781746	50883519	+	NM_001242900	PPP6R2	cg00563797
22	50781746	50883519	+	NM_001351641	PPP6R2	cg00563797
22	50781746	50883519	+	NM_001351642	PPP6R2	cg00563797
22	50781746	50883519	+	NM_001351643	PPP6R2	cg00563797
22	50781746	50883519	+	NM_001351644	PPP6R2	cg00563797
22	50781746	50883519	+	NM_001351645	PPP6R2	cg00563797
22	50781746	50883519	+	NM_001351646	PPP6R2	cg00563797
22	50781746	50883519	+	NM_001351647	PPP6R2	cg00563797
22	50781746	50883519	+	NM_001351648	PPP6R2	cg00563797
22	50781746	50883519	+	NM_014678	PPP6R2	cg00563797
22	50781756	50883519	+	NM_001365836	PPP6R2	cg00563797
18	28645940	28682396	-	NM_004949	DSC2	cg00566759
18	28645940	28682396	-	NM_024422	DSC2	cg00566759
18	28681551	28742753	+	NR_110785	DSCAS	cg00566759
3	47422472	47454932	+	NM_001304482	PTPN23	cg00567536
3	47422472	47454932	+	NM_015466	PTPN23	cg00567536
1	229644177	229649835	+	NR_110630	LOC101927478	cg00568027
1	229577044	229644089	-	NM_018230	NUP133	cg00568027
1	213123862	213164928	+	NM_001136474	VASH2	cg00584713
1	213123862	213164928	+	NM_001136475	VASH2	cg00584713
1	213123862	213164928	+	NM_001301056	VASH2	cg00584713
1	213123862	213164928	+	NM_024749	VASH2	cg00584713
22	40297086	40369347	+	NM_004810	GRAP2	cg00594278
2	10262695	10271547	+	NM_001165931	RRM2	cg00598693
2	10262863	10271547	+	NM_001034	RRM2	cg00598693
12	16701306	16761149	-	NM_001001395	LMO3	cg00606190
12	16701306	16761149	-	NM_001243609	LMO3	cg00606190
12	16701306	16761149	-	NR_045012	LMO3	cg00606190
12	16701306	16761149	-	NR_045013	LMO3	cg00606190
12	16701306	16761149	-	NR_045014	LMO3	cg00606190
12	16701306	16760085	-	NM_001243613	LMO3	cg00606190
12	16701306	16759735	-	NM_001243610	LMO3	cg00606190
12	16701306	16759537	-	NM_018640	LMO3	cg00606190
12	16701306	16758905	-	NM_001243612	LMO3	cg00606190
12	16701306	16758314	-	NM_001243611	LMO3	cg00606190
5	180620924	180627931	-	NM_203297	TRIM7	cg00608540
2	74652988	74669061	-	NM_001015055	RTKN	cg00610692
2	74652988	74667711	-	NM_001015056	RTKN	cg00610692
2	74652988	74667711	-	NM_033046	RTKN	cg00610692
19	14583278	14586175	-	NM_000955	PTGER1	cg00612299
1	156119735	156147543	+	NM_001193301	SEMA4A	cg00613523
1	43824626	43828874	+	NM_001255	CDC20	cg00615260
20	37049235	37064021	-	NR_015366	SNHG17	cg00615913
20	37049235	37064021	-	NR_027241	SNHG17	cg00615913
20	37049235	37064021	-	NR_152753	SNHG17	cg00615913
20	37049235	37064021	-	NR_152754	SNHG17	cg00615913
20	37049235	37064021	-	NR_152755	SNHG17	cg00615913
20	37049235	37064021	-	NR_152756	SNHG17	cg00615913
20	37049235	37064021	-	NR_152757	SNHG17	cg00615913
20	37049235	37064021	-	NR_152758	SNHG17	cg00615913
20	37049235	37064021	-	NR_152759	SNHG17	cg00615913
20	37049235	37064021	-	NR_152760	SNHG17	cg00615913
20	37049235	37064021	-	NR_152761	SNHG17	cg00615913
20	37049235	37064021	-	NR_152762	SNHG17	cg00615913
20	37049235	37064021	-	NR_152763	SNHG17	cg00615913
20	37049235	37064021	-	NR_152764	SNHG17	cg00615913
20	37058310	37058448	-	NR_003017	SNORA71C	cg00615913
20	37062505	37062643	-	NR_003018	SNORA71D	cg00615913
13	48877883	49056027	+	NM_000321	RB1	cg00619497
13	48870649	48877798	-	NR_046414	RB1-DT	cg00619497
7	22893859	22901056	+	NR_146320	SNHG26	cg00626422
7	22896232	22896306	+	NR_003075	SNORD93	cg00626422
4	170650619	170679094	-	NM_017867	HPF1	cg00632792
17	43224684	43229469	+	NM_006460	HEXIM1	cg00635528
15	89128802	89148342	-	NR_120370	LINC01586	cg00643341
15	89128802	89147835	-	NR_120369	LINC01586	cg00643341
15	89151338	89151429	+	NR_031590	MIR1179	cg00643341
11	59522532	59573356	+	NM_001178040	STX3	cg00643724
11	59522532	59573356	+	NM_004177	STX3	cg00643724
5	3596168	3601518	+	NM_024337	IRX1	cg00649480
1	6673756	6684094	+	NM_153812	PHF13	cg00664418
12	132312938	132336317	+	NM_016155	MMP17	cg00667081
13	49684439	49783916	+	NM_014923	FNDC3A	cg00669363
6	133135708	133138704	+	NM_001016	RPS12	cg00671225
6	133138358	133138491	+	NR_002436	SNORA33	cg00671225
6	133137941	133138017	+	NR_002435	SNORD100	cg00671225
6	133136446	133136519	+	NR_002434	SNORD101	cg00671225
9	111629797	111696613	-	NM_001330749	ELP1	cg00671542
9	111629800	111696613	-	NM_001318360	ELP1	cg00671542
9	111629800	111696613	-	NM_003640	ELP1	cg00671542
9	111696673	111703238	+	NM_017832	FAM206A	cg00671542
1	161192083	161193419	-	NM_001643	APOA2	cg00683996
1	161196976	161197052	+	NR_049819	MIR5187	cg00683996
1	161195729	161200537	+	NM_001286373	TOMM40L	cg00683996
1	161195729	161200537	+	NM_001286374	TOMM40L	cg00683996
1	161195729	161200537	+	NM_032174	TOMM40L	cg00683996
10	135168658	135171530	-	NM_001098483	FUOM	cg00689900
10	135168658	135171530	-	NM_001301827	FUOM	cg00689900
10	135168658	135171530	-	NM_001301828	FUOM	cg00689900
10	135168658	135171530	-	NM_198472	FUOM	cg00689900
1	154975106	154991002	+	NM_001252406	ZBTB7B	cg00694357
1	154975106	154991002	+	NM_001256455	ZBTB7B	cg00694357
1	154975106	154991002	+	NR_045515	ZBTB7B	cg00694357
1	154975106	154991002	+	NR_046206	ZBTB7B	cg00694357
1	154975106	154991002	+	NR_049765	ZBTB7B	cg00694357
4	42301029	42393286	-	NR_134668	LOC105374428	cg00703609
5	140165721	140391930	+	NM_018900	PCDHA1	cg00707406
5	140165721	140168446	+	NM_031410	PCDHA1	cg00707406
5	140165721	140391930	+	NM_031411	PCDHA1	cg00707406
13	53277400	53313948	-	NM_001011705	CNMD	cg00708598
13	53277400	53313948	-	NM_007015	CNMD	cg00708598
14	68286496	69078704	+	NM_001321809	RAD51B	cg00709805
14	68286496	69070405	+	NM_001321810	RAD51B	cg00709805
14	68286496	69009092	+	NM_001321814	RAD51B	cg00709805
14	68286496	69149824	+	NM_001321818	RAD51B	cg00709805
14	68286496	68938394	+	NM_001321819	RAD51B	cg00709805
14	68286496	69078704	+	NM_001321821	RAD51B	cg00709805
14	68286496	68964599	+	NM_002877	RAD51B	cg00709805
14	68286496	69062739	+	NM_133509	RAD51B	cg00709805
14	68286496	68944811	+	NM_133510	RAD51B	cg00709805
14	68286540	68944769	+	NM_001321817	RAD51B	cg00709805
14	68290258	69008816	+	NM_001321812	RAD51B	cg00709805
14	68290309	69078679	+	NM_001321815	RAD51B	cg00709805
14	68213237	68283307	-	NM_015346	ZFYVE26	cg00709805
1	111682005	111727727	+	NM_001007794	CEPT1	cg00718333
1	111682005	111727727	+	NR_138485	CEPT1	cg00718333
1	111682443	111727727	+	NM_001330743	CEPT1	cg00718333
1	111682785	111727727	+	NM_006090	CEPT1	cg00718333
1	111682785	111727727	+	NR_138483	CEPT1	cg00718333
1	111682785	111727727	+	NR_138484	CEPT1	cg00718333
1	111659792	111682839	-	NM_001349881	DRAM2	cg00718333
1	111659792	111682839	-	NM_001349882	DRAM2	cg00718333
1	111659792	111682839	-	NM_001349884	DRAM2	cg00718333
1	111659792	111682839	-	NM_001349885	DRAM2	cg00718333
1	111659792	111682839	-	NM_001349886	DRAM2	cg00718333
1	111659792	111682839	-	NM_001349887	DRAM2	cg00718333
1	111659792	111682839	-	NM_001349888	DRAM2	cg00718333
1	111659792	111682839	-	NM_001349889	DRAM2	cg00718333
1	111659792	111682839	-	NM_001349890	DRAM2	cg00718333
1	111659792	111682839	-	NM_001349891	DRAM2	cg00718333
1	111659792	111682839	-	NM_001349892	DRAM2	cg00718333
1	111659792	111682839	-	NM_001349893	DRAM2	cg00718333
1	111659792	111682839	-	NM_178454	DRAM2	cg00718333
1	111659792	111682839	-	NR_146301	DRAM2	cg00718333
1	111659792	111682839	-	NR_146302	DRAM2	cg00718333
1	111659792	111682839	-	NR_146303	DRAM2	cg00718333
1	111659792	111682839	-	NR_146304	DRAM2	cg00718333
1	111659792	111682839	-	NR_146305	DRAM2	cg00718333
1	111659792	111682839	-	NR_146306	DRAM2	cg00718333
1	111659792	111682839	-	NR_146307	DRAM2	cg00718333
1	111659792	111682839	-	NR_146308	DRAM2	cg00718333
14	53323989	53417816	-	NM_001134999	FERMT2	cg00724018
14	53323989	53417816	-	NM_006832	FERMT2	cg00724018
14	53326206	53417816	-	NM_001135000	FERMT2	cg00724018
11	62559598	62572965	-	NM_001081491	NXF1	cg00724662
11	62559598	62572965	-	NM_006362	NXF1	cg00724662
16	56691855	56693216	+	NM_001301272	MT1F	cg00728317
16	56691855	56693216	+	NM_005949	MT1F	cg00728317
2	71127720	71160576	+	NM_012476	VAX2	cg00731411
1	1682671	1711587	-	NM_001353641	NADK	cg00735586
1	1682671	1711509	-	NM_001198994	NADK	cg00735586
1	1682671	1710298	-	NM_001198993	NADK	cg00735586
1	1682671	1709929	-	NM_001353642	NADK	cg00735586
1	1682671	1709910	-	NM_023018	NADK	cg00735586
11	132284559	133402508	-	NM_001012393	OPCML	cg00738841
11	132284559	133402508	-	NM_001319104	OPCML	cg00738841
18	19749398	19782492	+	NM_005257	GATA6	cg00740088
2	121974164	122042779	-	NM_014553	TFCP2L1	cg00741946
3	50367217	50378368	-	NM_001206957	RASSF1	cg00743929
3	50367217	50378368	-	NM_007182	RASSF1	cg00743929
3	50367217	50378368	-	NM_170714	RASSF1	cg00743929
3	50367217	50375665	-	NM_170712	RASSF1	cg00743929
3	50367217	50374896	-	NM_170713	RASSF1	cg00743929
3	50374942	50375728	+	NR_109831	RASSF1-AS1	cg00743929
7	5322561	5343705	+	NM_001040661	SLC29A4	cg00744145
7	5322561	5343705	+	NM_001300847	SLC29A4	cg00744145
7	5322561	5343705	+	NM_153247	SLC29A4	cg00744145
1	200520625	200589863	-	NM_014875	KIF14	cg00754027
1	200520625	200587967	-	NM_001305792	KIF14	cg00754027
12	114791735	114843969	-	NM_181486	TBX5	cg00756451
12	114846000	114850638	+	NR_038440	TBX5-AS1	cg00756451
15	34522197	34630266	-	NM_001042495	SLC12A6	cg00756808
15	34521985	34629983	-	NM_001365088	SLC12A6	cg00756808
15	34522197	34629962	-	NM_001042494	SLC12A6	cg00756808
15	34522197	34629962	-	NM_001042496	SLC12A6	cg00756808
15	34522197	34629046	-	NM_001042497	SLC12A6	cg00756808
15	34522197	34629046	-	NM_133647	SLC12A6	cg00756808
19	34855645	34893319	+	NM_001184722	GPI	cg00759906
19	34855645	34893319	+	NM_001289789	GPI	cg00759906
19	34855897	34893319	+	NM_001329909	GPI	cg00759906
19	34855897	34893319	+	NM_001329910	GPI	cg00759906
19	34856025	34893319	+	NM_001289790	GPI	cg00759906
19	34856025	34893319	+	NM_001329911	GPI	cg00759906
19	34856101	34893319	+	NM_000175	GPI	cg00759906
12	299243	323372	-	NM_001122848	SLC6A12	cg00760681
12	299243	323372	-	NM_001206931	SLC6A12	cg00760681
12	299243	322864	-	NM_001122847	SLC6A12	cg00760681
12	299243	322614	-	NM_003044	SLC6A12	cg00760681
2	242166679	242255258	-	NM_005336	HDLBP	cg00763679
2	242166679	242254708	-	NM_001320965	HDLBP	cg00763679
2	242254602	242293442	+	NM_001008491	2019-09-02	cg00763679
2	242254602	242293442	+	NM_001349306	2019-09-02	cg00763679
2	242254602	242293442	+	NM_001349315	2019-09-02	cg00763679
2	242254602	242293442	+	NM_006155	2019-09-02	cg00763679
2	242255276	242293442	+	NM_001008492	2019-09-02	cg00763679
2	242255276	242293442	+	NM_001282972	2019-09-02	cg00763679
2	242255276	242293442	+	NM_001282973	2019-09-02	cg00763679
2	242255276	242293442	+	NM_001321029	2019-09-02	cg00763679
2	242255276	242293442	+	NM_001321031	2019-09-02	cg00763679
2	242255276	242293442	+	NM_001321032	2019-09-02	cg00763679
2	242255276	242293442	+	NM_001321034	2019-09-02	cg00763679
2	242255276	242293442	+	NM_001321035	2019-09-02	cg00763679
2	242255276	242293442	+	NM_001349287	2019-09-02	cg00763679
2	242255276	242293442	+	NM_001349288	2019-09-02	cg00763679
2	242255276	242293442	+	NM_001349289	2019-09-02	cg00763679
2	242255276	242293442	+	NM_001349291	2019-09-02	cg00763679
2	242255276	242293442	+	NM_001349302	2019-09-02	cg00763679
2	242255276	242293442	+	NM_001349304	2019-09-02	cg00763679
2	242255276	242293442	+	NM_001349305	2019-09-02	cg00763679
2	242255276	242293442	+	NM_001349307	2019-09-02	cg00763679
2	242255276	242293442	+	NM_001349308	2019-09-02	cg00763679
2	242255276	242293442	+	NM_001349309	2019-09-02	cg00763679
2	242255276	242293442	+	NM_001349310	2019-09-02	cg00763679
2	242255276	242293442	+	NM_001349311	2019-09-02	cg00763679
2	242255276	242293442	+	NM_001349312	2019-09-02	cg00763679
2	242255276	242293442	+	NM_001349313	2019-09-02	cg00763679
2	242255276	242293442	+	NM_001349314	2019-09-02	cg00763679
2	242255276	242293442	+	NM_004404	2019-09-02	cg00763679
2	242255580	242293442	+	NM_001321030	2019-09-02	cg00763679
2	242255580	242293442	+	NM_001321033	2019-09-02	cg00763679
2	242255580	242293442	+	NM_001349290	2019-09-02	cg00763679
2	177016113	177017950	+	NM_014621	HOXD4	cg00767581
2	177015031	177015141	+	NR_029609	MIR10B	cg00767581
7	100805790	100808853	-	NM_003378	VGF	cg00772020
14	102814619	102829254	-	NM_001320046	CINP	cg00773205
14	102814619	102829254	-	NM_032630	CINP	cg00773205
14	102829249	102932009	+	NM_001172631	TECPR2	cg00773205
14	102829249	102968819	+	NM_014844	TECPR2	cg00773205
1	3371147	3397678	+	NM_014448	ARHGEF16	cg00775539
1	149813785	149814319	-	NM_003516	HIST2H2AA3	cg00776160
1	149813785	149814319	-	NM_001040874	HIST2H2AA4	cg00776160
1	149812259	149812766	-	NM_001005464	HIST2H3A	cg00776160
1	149812259	149812766	-	NM_021059	HIST2H3C	cg00776160
14	31028329	31089268	+	NM_001308097	G2E3	cg00776327
14	31028329	31089268	+	NM_017769	G2E3	cg00776327
9	88161454	88356945	-	NM_001286715	AGTPBP1	cg00779638
9	88161454	88356945	-	NM_001286717	AGTPBP1	cg00779638
9	88161454	88356945	-	NM_001330701	AGTPBP1	cg00779638
9	88161454	88356945	-	NM_015239	AGTPBP1	cg00779638
6	30687978	30693204	+	NM_001293213.2	TUBB	cg00783730
6	30687978	30693204	+	NM_001293214.2	TUBB	cg00783730
6	30687978	30693204	+	NM_178014.2	TUBB	cg00783730
6	30687978	30693204	+	NR_120608.7	TUBB	cg00783730
6	30689326	30693204	+	NM_001293212.5	TUBB	cg00783730
6	30689326	30693204	+	NM_001293215.4	TUBB	cg00783730
6	30689326	30693204	+	NM_001293216.3	TUBB	cg00783730
6	30667584	30685459	-	NM_014641.3	MDC1	cg00783730
1	220230824	220263196	-	NM_001286149	BPNT1	cg00784308
1	220230824	220263196	-	NM_001286150	BPNT1	cg00784308
1	220230824	220263196	-	NM_001286151	BPNT1	cg00784308
1	220230824	220263196	-	NM_006085	BPNT1	cg00784308
1	220267455	220321384	+	NM_018060	IARS2	cg00784308
1	114471996	114514699	+	NM_152696	HIPK1	cg00786406
1	114471996	114520492	+	NM_198268	HIPK1	cg00786406
1	114466623	114472148	-	NR_110726	HIPK1-AS1	cg00786406
1	114466623	114471881	-	NR_110725	HIPK1-AS1	cg00786406
1	111145776	111148976	-	NM_004974	KCNA2	cg00791468
20	23105705	23113274	-	NR_034149	LINC00656	cg00797407
8	110975874	110988077	-	NM_014379	KCNV1	cg00803179
4	40198527	40246385	+	NM_001278359	RHOH	cg00804392
4	40198527	40246385	+	NM_001278360	RHOH	cg00804392
4	40198527	40246385	+	NM_001278361	RHOH	cg00804392
4	40198527	40246385	+	NM_001278362	RHOH	cg00804392
4	40198527	40246385	+	NM_001278363	RHOH	cg00804392
4	40198527	40246385	+	NM_004310	RHOH	cg00804392
10	43633893	43680755	+	NM_018590	CSGALNACT2	cg00806079
10	43633893	43680755	+	NR_135077	CSGALNACT2	cg00806079
22	19510547	19512861	-	NM_001130861	CLDN5	cg00811132
22	19510547	19512861	-	NM_001363067	CLDN5	cg00811132
22	19510547	19512861	-	NM_003277	CLDN5	cg00811132
22	19510547	19511931	-	NM_001363066	CLDN5	cg00811132
6	144261437	144385737	-	NM_001080951	PLAGL1	cg00814597
6	144261437	144385737	-	NM_001080955	PLAGL1	cg00814597
6	144261437	144385737	-	NM_001289037	PLAGL1	cg00814597
6	144261437	144385737	-	NM_001289038	PLAGL1	cg00814597
6	144261437	144385737	-	NM_001289039	PLAGL1	cg00814597
6	144261437	144385737	-	NM_001289040	PLAGL1	cg00814597
6	144261437	144385737	-	NM_001289042	PLAGL1	cg00814597
6	144261437	144385737	-	NM_001289043	PLAGL1	cg00814597
6	144261437	144385737	-	NM_001289044	PLAGL1	cg00814597
8	28285926	28347836	-	NM_001258211	FBXO16	cg00815583
8	28285926	28347836	-	NM_172366	FBXO16	cg00815583
8	28351722	28431786	+	NM_017412	FZD3	cg00815583
8	28351722	28431786	+	NM_145866	FZD3	cg00815583
4	93225550	94695707	+	NM_001286838	GRID2	cg00833989
4	93225550	94695707	+	NM_001510	GRID2	cg00833989
2	241418839	241500528	-	NM_001308375	ANKMY1	cg00840370
2	241418839	241500528	-	NM_001354023	ANKMY1	cg00840370
2	241418839	241500528	-	NM_001354024	ANKMY1	cg00840370
2	241418839	241500528	-	NM_001354025	ANKMY1	cg00840370
2	241418839	241500528	-	NR_148696	ANKMY1	cg00840370
2	241418839	241500528	-	NR_148697	ANKMY1	cg00840370
2	241461355	241500528	-	NM_001354026	ANKMY1	cg00840370
2	241461355	241500528	-	NR_148698	ANKMY1	cg00840370
2	241418839	241497439	-	NM_001282771	ANKMY1	cg00840370
2	241418839	241497439	-	NM_001282780	ANKMY1	cg00840370
2	241418839	241497439	-	NM_001282781	ANKMY1	cg00840370
2	241418839	241497439	-	NM_016552	ANKMY1	cg00840370
2	241418839	241497439	-	NM_017844	ANKMY1	cg00840370
2	241499471	241503432	+	NM_001033575	DUSP28	cg00840370
2	233733724	233743415	+	NM_001346122	SNORC	cg00842370
2	233734342	233743415	+	NM_001346120	SNORC	cg00842370
2	233734804	233743415	+	NM_206895	SNORC	cg00842370
1	205271191	205290920	-	NM_030952	NUAK2	cg00854448
17	19641298	19651747	-	NM_000691	ALDH3A1	cg00855466
17	19641298	19651747	-	NM_001330150	ALDH3A1	cg00855466
17	19641298	19648926	-	NM_001135167	ALDH3A1	cg00855466
17	19641298	19648773	-	NM_001135168	ALDH3A1	cg00855466
10	103529887	103540127	-	NM_001206389	FGF8	cg00857093
10	103541082	103543171	-	NM_006993	NPM3	cg00857093
10	104179571	104182894	+	NM_024326	FBXL15	cg00857182
10	104162374	104179692	-	NM_001270965	PSD	cg00857182
10	104162374	104179485	-	NM_001270966	PSD	cg00857182
10	104162374	104178902	-	NM_002779	PSD	cg00857182
13	24736555	24736644	+	NR_031753	MIR2276	cg00861695
13	24734855	24881213	+	NM_001166271	SPATA13	cg00861695
13	24734855	24881213	+	NM_153023	SPATA13	cg00861695
1	184659625	184724042	-	NM_001319960	EDEM3	cg00870713
1	184659625	184724042	-	NM_025191	EDEM3	cg00870713
1	184659625	184724042	-	NR_135118	EDEM3	cg00870713
4	57829510	57843827	-	NM_032313	NOA1	cg00872896
4	57844806	57897329	+	NM_000938	POLR2B	cg00872896
4	57844806	57897329	+	NM_001303268	POLR2B	cg00872896
4	57844806	57897329	+	NM_001303269	POLR2B	cg00872896
Y	21617317	21665040	-	NR_002923	BCORP1	cg00876332
Y	21617317	21665040	-	NR_033732	BCORP1	cg00876332
9	84304628	84391815	+	NR_109772	LOC101927502	cg00891991
9	84198598	84304451	-	NM_001303103	TLE1	cg00891991
9	84198598	84304451	-	NM_001303104	TLE1	cg00891991
9	84198598	84304451	-	NM_005077	TLE1	cg00891991
14	37667118	38020465	+	NM_001195296	MIPOL1	cg00907732
14	37667118	38020465	+	NM_001195297	MIPOL1	cg00907732
14	37667118	38020465	+	NM_138731	MIPOL1	cg00907732
9	34613542	34620521	-	NM_001281425	DCTN3	cg00910115
9	34613542	34620521	-	NM_001281426	DCTN3	cg00910115
9	34613542	34620521	-	NM_001281427	DCTN3	cg00910115
9	34613542	34620521	-	NM_007234	DCTN3	cg00910115
9	34613542	34620521	-	NM_024348	DCTN3	cg00910115
9	35732317	35737006	+	NM_006368	CREB3	cg00910297
9	35732919	35732993	+	NR_106912	MIR6853	cg00910297
9	35697334	35732393	-	NM_006289	TLN1	cg00910297
9	123363196	123476766	-	NM_001080497	MEGF9	cg00917031
16	50702766	50705551	+	NR_110908	LOC101927272	cg00921350
8	26435340	26515694	+	NM_001386	DPYSL2	cg00926238
8	26435921	26515694	+	NM_001244604	DPYSL2	cg00926238
14	69517637	69619915	-	NM_001284206	DCAF5	cg00932156
14	69517637	69619915	-	NM_003861	DCAF5	cg00932156
14	69555921	69619915	-	NM_001284208	DCAF5	cg00932156
14	69517637	69619317	-	NM_001284207	DCAF5	cg00932156
2	17935125	17967181	+	NM_182625	GEN1	cg00936141
2	17935427	17967181	+	NM_001130009	GEN1	cg00936141
2	17845079	17935097	-	NM_001142286	SMC6	cg00936141
2	17845079	17935097	-	NM_024624	SMC6	cg00936141
17	1953565	1953675	-	NR_029625	MIR212	cg00940313
17	1953202	1953303	-	NR_029674	MIR132	cg00940313
17	1958393	1962982	+	NM_006497	HIC1	cg00940313
8	29989187	30002201	-	NM_001100916	MBOAT4	cg00940560
10	89511269	89577989	-	NM_001321967	ATAD1	cg00944484
10	89511269	89577989	-	NM_001321968	ATAD1	cg00944484
10	89511269	89577989	-	NM_001321969	ATAD1	cg00944484
10	89511269	89577989	-	NM_032810	ATAD1	cg00944484
10	89511269	89577989	-	NR_135914	ATAD1	cg00944484
10	89578070	89605370	+	NR_028492	CFL1P1	cg00944484
7	44866488	44887726	-	NM_138635	H2AFV	cg00947019
7	44873213	44887726	-	NM_012412	H2AFV	cg00947019
7	44873213	44887726	-	NM_201436	H2AFV	cg00947019
7	44873213	44887726	-	NM_201516	H2AFV	cg00947019
7	44873213	44887726	-	NM_201517	H2AFV	cg00947019
6	157710054	157745292	-	NM_018452	TMEM242	cg00948114
7	73645832	73668789	-	NM_001278791	RFC2	cg00955230
7	73645832	73668789	-	NM_001278792	RFC2	cg00955230
7	73645832	73668789	-	NM_001278793	RFC2	cg00955230
7	73645832	73668789	-	NM_002914	RFC2	cg00955230
7	73645832	73668789	-	NM_181471	RFC2	cg00955230
3	122283185	122294050	+	NM_138287	DTX3L	cg00959259
3	122246760	122283524	-	NM_001146103	PARP9	cg00959259
3	122246760	122283524	-	NM_031458	PARP9	cg00959259
3	122246760	122283195	-	NM_001146104	PARP9	cg00959259
3	122250620	122283195	-	NM_001146106	PARP9	cg00959259
3	122246760	122283148	-	NM_001146102	PARP9	cg00959259
3	122246760	122283148	-	NM_001146105	PARP9	cg00959259
20	39314488	39317881	-	NM_005461	MAFB	cg00965748
3	143690640	143711211	+	NM_001363944	DIPK2A	cg00973947
3	143690640	143711211	+	NM_173552	DIPK2A	cg00973947
3	143691923	143711211	+	NM_001134470	DIPK2A	cg00973947
7	128594234	128695228	-	NM_001191028	TNPO3	cg00974466
7	128594234	128695228	-	NM_012470	TNPO3	cg00974466
7	128594234	128695228	-	NR_034053	TNPO3	cg00974466
7	128695277	128697294	+	NR_002187	TPI1P2	cg00974466
7	150750899	150755053	-	NM_001164410	CDK5	cg00978814
7	150750899	150755053	-	NM_004935	CDK5	cg00978814
7	150755287	150773615	+	NM_001199692	SLC4A2	cg00978814
7	150756657	150773615	+	NM_003040	SLC4A2	cg00978814
7	150759634	150773615	+	NM_001199693	SLC4A2	cg00978814
7	150759729	150773615	+	NM_001199694	SLC4A2	cg00978814
12	121647664	121671910	+	NM_001256796	P2RX4	cg00980047
12	121647664	121671910	+	NM_001261397	P2RX4	cg00980047
12	121647664	121671910	+	NM_001261398	P2RX4	cg00980047
12	121647664	121671910	+	NM_002560	P2RX4	cg00980047
12	121647664	121671910	+	NR_046372	P2RX4	cg00980047
12	121647664	121671910	+	NR_046373	P2RX4	cg00980047
17	47287589	47300588	+	NM_001135186	ABI3	cg00980784
17	47287589	47300588	+	NM_016428	ABI3	cg00980784
17	47283596	47287937	-	NM_001198754	GNGT2	cg00980784
17	47283596	47286763	-	NM_001198755	GNGT2	cg00980784
17	47283596	47286763	-	NM_001198756	GNGT2	cg00980784
17	47283596	47286744	-	NM_031498	GNGT2	cg00980784
1	202559725	202612582	-	NM_001136504	SYT2	cg00982214
5	94041242	94620280	-	NM_024717	MCTP1	cg00985086
8	143692405	143695834	-	NM_015193	ARC	cg00985591
1	150237799	150241610	-	NM_001077628	APH1A	cg00988069
1	150237799	150241610	-	NM_001243771	APH1A	cg00988069
1	150237799	150241610	-	NM_001243772	APH1A	cg00988069
1	150237799	150241610	-	NM_016022	APH1A	cg00988069
1	150237799	150241610	-	NR_045033	APH1A	cg00988069
1	150237799	150241610	-	NR_045034	APH1A	cg00988069
1	150237799	150241610	-	NR_045035	APH1A	cg00988069
1	150244687	150253336	+	NM_001301039	C1orf54	cg00988069
1	150244687	150253336	+	NM_001301040	C1orf54	cg00988069
1	150245183	150253336	+	NM_024579	C1orf54	cg00988069
1	150245202	150253336	+	NM_001301041	C1orf54	cg00988069
1	150245202	150253336	+	NM_001301042	C1orf54	cg00988069
1	24122089	24127295	-	NM_001008216	GALE	cg00988350
1	24122089	24127035	-	NM_000403	GALE	cg00988350
1	24122089	24126061	-	NM_001127621	GALE	cg00988350
1	249144203	249153316	-	NM_001193328	ZNF692	cg00993400
1	249144203	249153316	-	NM_001350072	ZNF692	cg00993400
1	249144203	249153316	-	NM_001350073	ZNF692	cg00993400
1	249144203	249153316	-	NM_017865	ZNF692	cg00993400
1	249144203	249153126	-	NM_001136036	ZNF692	cg00993400
6	31626075	31628550	-	NM_021184	C6orf47	cg00994601
6	31633657	31637848	+	NM_001282385.2	CSNK2B	cg00994601
6	31633657	31637848	+	NM_001320	CSNK2B	cg00994601
19	41107277	41135726	+	NM_001042545	LTBP4	cg01000408
1	41444971	41478238	+	NR_125440	CTPS1	cg01002622
1	41445368	41478238	+	NM_001905	CTPS1	cg01002622
19	5623046	5668490	+	NM_001201338	SAFB	cg01003902
19	5623046	5668490	+	NM_001201339	SAFB	cg01003902
19	5623046	5668490	+	NM_001201340	SAFB	cg01003902
19	5623046	5668490	+	NM_001320571	SAFB	cg01003902
19	5623046	5668490	+	NM_001320572	SAFB	cg01003902
19	5623046	5668490	+	NM_002967	SAFB	cg01003902
19	5587010	5622939	-	NM_014649	SAFB2	cg01003902
2	154728411	155310490	+	NM_052917	GALNT13	cg01011748
19	1076633	1087831	+	NM_001282334	ARHGAP45	cg01013370
19	46271054	46275142	+	NR_147193	DM1-AS	cg01021045
19	46268043	46272498	-	NM_175875	SIX5	cg01021045
16	67193891	67198078	+	NM_018378	FBXL8	cg01025842
16	67197288	67203849	+	NM_001040667	HSF4	cg01025842
16	67197288	67203849	+	NM_001538	HSF4	cg01025842
16	67188089	67193813	-	NM_001323552	TRADD	cg01025842
16	67188089	67193813	-	NM_003789	TRADD	cg01025842
2	6988440	7006767	-	NR_046236	CMPK2	cg01028142
2	6980684	7005951	-	NM_001256478	CMPK2	cg01028142
2	6988440	7005951	-	NM_207315	CMPK2	cg01028142
2	6990781	7005951	-	NM_001256477	CMPK2	cg01028142
12	72666529	73059423	+	NM_013381	TRHDE	cg01030121
12	72647287	72667290	-	NR_026837	TRHDE-AS1	cg01030121
12	72656327	72667290	-	NR_026836	TRHDE-AS1	cg01030121
3	184063973	184079440	-	NM_001171087	CLCN2	cg01031146
3	184063973	184079440	-	NM_001171088	CLCN2	cg01031146
3	184063973	184079440	-	NM_001171089	CLCN2	cg01031146
3	184063973	184079440	-	NM_004366	CLCN2	cg01031146
3	184079502	184086384	+	NM_001278700	POLR2H	cg01031146
3	184079505	184086384	+	NM_001278699	POLR2H	cg01031146
3	184079505	184086384	+	NM_001346879	POLR2H	cg01031146
3	184079505	184086384	+	NM_006232	POLR2H	cg01031146
3	184080771	184086384	+	NM_001278698	POLR2H	cg01031146
3	184080771	184086384	+	NM_001278714	POLR2H	cg01031146
3	184080771	184086384	+	NM_001278715	POLR2H	cg01031146
3	101368283	101395989	-	NM_014415	ZBTB11	cg01033175
3	101395274	101398058	+	NR_024407	ZBTB11-AS1	cg01033175
14	100789674	100796759	+	NM_001350877	SLC25A47	cg01035771
14	100789674	100796759	+	NM_207117	SLC25A47	cg01035771
8	113235159	114449243	-	NM_052900	CSMD3	cg01040630
8	113235159	114449243	-	NM_198123	CSMD3	cg01040630
8	113235158	114449169	-	NM_001363185	CSMD3	cg01040630
5	140479826	140483408	+	NM_018937	PCDHB3	cg01041681
2	75889832	75938112	-	NM_003203	GCFC2	cg01044662
2	75928909	75938112	-	NM_001201335	GCFC2	cg01044662
2	75889832	75937733	-	NM_001201334	GCFC2	cg01044662
14	102027688	102029790	+	NM_001362	DIO3	cg01044961
14	102018558	102026760	-	NR_152588	DIO3OS	cg01044961
14	102023636	102026760	-	NR_152589	DIO3OS	cg01044961
14	102023636	102026760	-	NR_152590	DIO3OS	cg01044961
14	102023636	102026760	-	NR_152591	DIO3OS	cg01044961
14	102023636	102026760	-	NR_152592	DIO3OS	cg01044961
14	102023636	102026760	-	NR_152593	DIO3OS	cg01044961
14	102026624	102026760	-	NR_031649	MIR1247	cg01044961
2	209130991	209170272	+	NM_001178000	PIKFYVE	cg01046174
2	209130991	209223476	+	NM_015040	PIKFYVE	cg01046174
2	209130991	209170272	+	NM_152671	PIKFYVE	cg01046174
1	45140394	45191264	+	NM_001145636	ARMH1	cg01048810
1	45118919	45140281	-	NM_001300746	TMEM53	cg01048810
1	45118919	45140281	-	NM_001300747	TMEM53	cg01048810
1	45118919	45140281	-	NM_001300748	TMEM53	cg01048810
1	45118919	45140281	-	NM_024587	TMEM53	cg01048810
8	128712853	128746214	-	NR_117102	CASC11	cg01052743
8	128742440	128746214	-	NR_117101	CASC11	cg01052743
8	128747680	128755198	+	NM_001354870	MYC	cg01052743
8	128747680	128755198	+	NM_002467	MYC	cg01052743
19	50310123	50316568	-	NM_001352262	FUZ	cg01060165
19	50310124	50316568	-	NM_001171937	FUZ	cg01060165
19	50310124	50316568	-	NM_025129	FUZ	cg01060165
19	50310124	50316568	-	NR_033269	FUZ	cg01060165
19	50310123	50316550	-	NM_001363663	FUZ	cg01060165
19	50321536	50340238	+	NM_030973	MED25	cg01060165
2	27274291	27293491	+	NR_138023	AGBL5	cg01060804
2	27274491	27282404	+	NM_001035507	AGBL5	cg01060804
2	27274491	27293491	+	NM_021831	AGBL5	cg01060804
2	27274491	27293491	+	NR_104246	AGBL5	cg01060804
2	27272551	27273133	-	NR_046730	AGBL5-AS1	cg01060804
6	32135983	32145889	-	NM_032741.3	AGPAT1	cg01074928
6	32135983	32143917	-	NM_006411.2	AGPAT1	cg01074928
6	32147593	32147654	+	NR_106891.3	MIR6833	cg01074928
6	32146162	32148571	+	NM_006913	RNF5	cg01074928
6	32146232	32148568	+	NR_003129	RNF5P1	cg01074928
19	36245467	36247931	-	NM_144617	HSPB6	cg01080592
19	36249044	36260078	+	NM_001039887	PROSER3	cg01080592
11	8102909	8127655	+	NM_177972	TUB	cg01084239
11	131532023	131533451	-	NR_126159	NTM-AS1	cg01087690
6	139094657	139114457	+	NM_015439	CCDC28A	cg01089395
6	139046348	139094817	-	NM_001242740	GVQW2	cg01089395
3	49866028	49893993	-	NM_005879	TRAIP	cg01090445
1	6052358	6161254	+	NM_001199861	KCNAB2	cg01096738
1	5922868	6052534	-	NM_001291593	NPHP4	cg01096738
1	5922868	6052534	-	NM_001291594	NPHP4	cg01096738
1	5922868	6052534	-	NM_015102	NPHP4	cg01096738
1	5922868	6052534	-	NR_111987	NPHP4	cg01096738
8	145736667	145743211	-	NM_004260	RECQL4	cg01099220
2	110371911	110376565	+	NM_023016	SOWAHC	cg01099876
2	110300374	110371784	-	NM_001321496	2019-09-10	cg01099876
2	110300374	110371784	-	NM_001321498	2019-09-10	cg01099876
2	110300374	110371784	-	NM_001321499	2019-09-10	cg01099876
2	110300374	110371784	-	NM_001321500	2019-09-10	cg01099876
2	110300374	110371784	-	NM_001321501	2019-09-10	cg01099876
2	110300374	110371784	-	NM_001321502	2019-09-10	cg01099876
2	110300374	110371784	-	NM_001321503	2019-09-10	cg01099876
2	110300374	110371784	-	NM_001321504	2019-09-10	cg01099876
2	110300374	110371784	-	NM_001321505	2019-09-10	cg01099876
2	110300374	110371784	-	NM_001321506	2019-09-10	cg01099876
2	110300374	110371784	-	NM_001321507	2019-09-10	cg01099876
2	110300374	110371784	-	NM_001321508	2019-09-10	cg01099876
2	110300374	110371784	-	NM_001321509	2019-09-10	cg01099876
2	110300374	110371784	-	NM_001321510	2019-09-10	cg01099876
2	110300374	110371784	-	NM_001321511	2019-09-10	cg01099876
2	110300374	110371784	-	NM_001321512	2019-09-10	cg01099876
2	110300374	110371784	-	NM_144710	2019-09-10	cg01099876
2	110300374	110371784	-	NM_178584	2019-09-10	cg01099876
2	110300374	110371235	-	NM_001321513	2019-09-10	cg01099876
2	110300374	110371235	-	NM_001321514	2019-09-10	cg01099876
2	110300374	110371235	-	NM_001321515	2019-09-10	cg01099876
16	24857184	24922950	+	NM_001258411	SLC5A11	cg01109535
16	24857184	24922950	+	NM_001258412	SLC5A11	cg01109535
16	24857184	24922950	+	NM_001258413	SLC5A11	cg01109535
16	24857184	24922950	+	NM_001258414	SLC5A11	cg01109535
16	24857184	24922950	+	NM_001352235	SLC5A11	cg01109535
16	24857184	24922950	+	NM_001352236	SLC5A11	cg01109535
16	24857184	24922950	+	NM_001352237	SLC5A11	cg01109535
16	24857184	24922950	+	NM_001352245	SLC5A11	cg01109535
16	24857184	24922950	+	NM_001352247	SLC5A11	cg01109535
16	24857184	24922950	+	NM_001352248	SLC5A11	cg01109535
16	24857184	24922950	+	NM_001352250	SLC5A11	cg01109535
16	24857184	24922950	+	NR_147933	SLC5A11	cg01109535
16	24857184	24922950	+	NR_147934	SLC5A11	cg01109535
16	24857184	24922950	+	NR_147936	SLC5A11	cg01109535
16	24857184	24922950	+	NR_147939	SLC5A11	cg01109535
16	24857184	24922950	+	NR_147940	SLC5A11	cg01109535
16	24857316	24922950	+	NM_001352238	SLC5A11	cg01109535
16	24857316	24922950	+	NM_001352242	SLC5A11	cg01109535
16	24857316	24922950	+	NM_001352246	SLC5A11	cg01109535
16	24857316	24922950	+	NM_001352249	SLC5A11	cg01109535
16	24857316	24922950	+	NM_001352259	SLC5A11	cg01109535
16	24857316	24922950	+	NR_147935	SLC5A11	cg01109535
16	24857316	24922950	+	NR_147938	SLC5A11	cg01109535
16	24857552	24922950	+	NM_052944	SLC5A11	cg01109535
6	27356497	27371687	+	NM_001076781	ZNF391	cg01110356
6	27356497	27371687	+	NM_001322289	ZNF391	cg01110356
6	27356497	27371687	+	NM_001322293	ZNF391	cg01110356
5	138089075	138270724	+	NM_001290307	CTNNA1	cg01114900
5	138089075	138270724	+	NM_001290309	CTNNA1	cg01114900
5	138089075	138270724	+	NM_001290310	CTNNA1	cg01114900
5	138089075	138270724	+	NM_001323982	CTNNA1	cg01114900
5	138089075	138270724	+	NM_001323984	CTNNA1	cg01114900
5	138089075	138270724	+	NM_001323985	CTNNA1	cg01114900
5	138089075	138270724	+	NM_001323986	CTNNA1	cg01114900
5	138089075	138270724	+	NM_001903	CTNNA1	cg01114900
5	138089511	138270724	+	NM_001323983	CTNNA1	cg01114900
5	138080119	138089614	-	NR_134244	LOC105379194	cg01114900
5	138080119	138088999	-	NR_134245	LOC105379194	cg01114900
14	79666325	79667976	+	NR_135159	LOC105370586	cg01116187
7	124462440	124570038	-	NM_001042594	POT1	cg01120412
7	124462440	124570038	-	NM_015450	POT1	cg01120412
7	124462440	124570038	-	NR_003102	POT1	cg01120412
7	124462440	124570038	-	NR_003103	POT1	cg01120412
7	124462440	124570038	-	NR_003104	POT1	cg01120412
7	124569927	124785288	+	NR_125718	POT1-AS1	cg01120412
7	124569927	124785288	+	NR_125719	POT1-AS1	cg01120412
X	53262058	53310797	-	NM_015075	IQSEC2	cg01131291
X	53295506	53310797	-	NM_001243197	IQSEC2	cg01131291
22	38864067	38879453	+	NM_006855	KDELR3	cg01133262
22	38864067	38877638	+	NM_016657	KDELR3	cg01133262
3	147103835	147110218	-	NR_033118	ZIC4	cg01137401
3	147103835	147110218	-	NR_033119	ZIC4	cg01137401
3	147103835	147110218	-	NR_040762	ZIC4	cg01137401
17	4337219	4391500	+	NM_001320449	SPNS3	cg01138020
17	4337219	4391500	+	NM_182538	SPNS3	cg01138020
14	90744398	90798482	-	NM_017970	NRDE2	cg01139586
1	150618701	150669673	-	NM_018178	GOLPH3L	cg01139966
14	64980869	65007087	-	NR_110550	LOC102723809	cg01141043
14	65007186	65009955	+	NM_021979	HSPA2	cg01141043
5	96096514	96143893	-	NM_001349244	ERAP1	cg01142811
5	96096514	96143893	-	NM_016442	ERAP1	cg01142811
5	96110188	96143893	-	NM_001040458	ERAP1	cg01142811
16	30968615	30995984	+	NM_014712	SETD1A	cg01145364
17	42422454	42430475	+	NM_002087	GRN	cg01146514
1	118139454	118148393	-	NR_121626	LOC100996263	cg01152499
1	118148604	118171012	+	NM_017709	TENT5C	cg01152499
1	32674695	32681798	+	NM_001099434	DCDC2B	cg01154193
1	32671236	32674289	+	NM_001160042	IQCC	cg01154193
1	32671236	32674289	+	NM_018134	IQCC	cg01154193
10	48381487	48390992	-	NM_002900	RBP3	cg01154429
1	3689325	3692547	+	NM_001288583	SMIM1	cg01158742
1	3689351	3692547	+	NM_001163724	SMIM1	cg01158742
2	38790328	38830179	-	NM_001142650	HNRNPLL	cg01165387
2	38790328	38830179	-	NM_138394	HNRNPLL	cg01165387
13	19756173	19761606	+	NR_126054	LOC101928697	cg01165770
13	19747910	19755993	-	NM_006001	TUBA3C	cg01165770
10	94608212	94819252	+	NM_001319195	EXOC6	cg01166685
10	94608212	94819252	+	NM_001319200	EXOC6	cg01166685
10	94608212	94819252	+	NM_019053	EXOC6	cg01166685
3	13860082	13921619	-	NM_004625	WNT7A	cg01166979
1	247460715	247495243	-	NM_032752	ZNF496	cg01184522
1	247470004	247495243	-	NM_001329733	ZNF496	cg01184522
5	710470	784871	-	NR_147095	ZDHHC11B	cg01185825
5	710470	784871	-	NR_147096	ZDHHC11B	cg01185825
10	116190869	116444763	-	NM_001322882	ABLIM1	cg01185921
10	116190869	116444415	-	NM_001003407	ABLIM1	cg01185921
10	116190869	116444415	-	NM_001322883	ABLIM1	cg01185921
10	116190869	116444415	-	NM_001322887	ABLIM1	cg01185921
5	139536904	139548371	+	NR_130738	LOC101929719	cg01185940
20	7328080	7349149	+	NR_110610	LINC01706	cg01188674
13	28494168	28500452	+	NM_000209	PDX1	cg01193690
13	28393229	28491429	-	NR_047484	PLUT	cg01193690
22	43013846	43045406	-	NM_000398	CYB5R3	cg01194538
22	43013846	43042996	-	NM_001129819	CYB5R3	cg01194538
22	43013846	43042996	-	NM_001171661	CYB5R3	cg01194538
22	43013846	43042996	-	NM_007326	CYB5R3	cg01194538
22	43013846	43040641	-	NM_001171660	CYB5R3	cg01194538
20	39988606	39995499	-	NM_052846	EMILIN3	cg01199494
16	11348274	11350040	-	NM_003745	SOCS1	cg01210113
4	174292093	174298684	+	NM_003864	SAP30	cg01214061
1	94027343	94147395	-	NM_003567	BCAR3	cg01217128
1	94027343	94146927	-	NM_001261409	BCAR3	cg01217128
6	32158543	32163301	-	NM_022107	GPSM3	cg01220720
1	145477067	145501670	+	NM_153713	LIX1L	cg01229562
1	145456236	145470409	-	NM_001330685	POLR3GL	cg01229562
1	145456236	145470409	-	NM_032305	POLR3GL	cg01229562
9	116231	118418	-	NM_207305	FOXD4	cg01230491
17	48261457	48279001	-	NM_000088	COL1A1	cg01234133
19	18169805	18209627	-	NM_001290024	IL12RB1	cg01236465
19	18208603	18262500	+	NM_015016	MAST3	cg01236465
21	33784000	33887711	+	NM_001320745	EVA1C	cg01240094
21	33784689	33887711	+	NM_001320744	EVA1C	cg01240094
21	33784689	33887711	+	NR_135467	EVA1C	cg01240094
21	33784745	33887711	+	NM_001286556	EVA1C	cg01240094
21	33784745	33887711	+	NM_058187	EVA1C	cg01240094
21	33784745	33887711	+	NR_104472	EVA1C	cg01240094
17	15709556	15721057	-	NR_110839	LINC02087	cg01243789
10	125767182	125853124	-	NM_001270764	CHST15	cg01244953
10	125779169	125853124	-	NM_001270765	CHST15	cg01244953
10	125767182	125851941	-	NM_015892	CHST15	cg01244953
10	125779169	125851941	-	NM_014863	CHST15	cg01244953
11	3877292	3877372	+	NR_039835	MIR4687	cg01246405
11	3876933	4114441	+	NM_001277961	STIM1	cg01246405
11	3876933	4114441	+	NM_001277962	STIM1	cg01246405
11	3876933	4114441	+	NM_003156	STIM1	cg01246405
20	62714733	62715713	-	NM_001007125	LKAAEAR1	cg01256165
20	62714733	62715713	-	NM_001353425	LKAAEAR1	cg01256165
20	62716369	62731997	+	NM_001200019	OPRL1	cg01256165
15	78287327	78369995	-	NM_015079	TBC1D2B	cg01260106
15	78287327	78369995	-	NM_144572	TBC1D2B	cg01260106
11	130274818	130298889	-	NM_007037	ADAMTS8	cg01260219
6	153332032	153452390	-	NM_012419	RGS17	cg01266368
7	155089482	155101946	+	NM_001346590	INSIG1	cg01269469
7	155089482	155101946	+	NM_001346591	INSIG1	cg01269469
7	155089482	155101946	+	NM_001346592	INSIG1	cg01269469
7	155089482	155101946	+	NM_001346593	INSIG1	cg01269469
7	155089482	155101946	+	NM_001346594	INSIG1	cg01269469
7	155089482	155101946	+	NM_005542	INSIG1	cg01269469
7	155089482	155101946	+	NM_198336	INSIG1	cg01269469
7	155089482	155101946	+	NM_198337	INSIG1	cg01269469
14	96505661	96560309	+	NM_001252507	C14orf132	cg01270466
14	96505661	96560309	+	NM_001282463	C14orf132	cg01270466
14	96505661	96560309	+	NM_001282464	C14orf132	cg01270466
14	96505661	96560309	+	NM_001289139	C14orf132	cg01270466
14	62229075	62263147	+	NM_003082	SNAPC1	cg01273287
13	28120050	28194721	-	NM_153371	LNX2	cg01279709
13	28194880	28241560	+	NM_001206559	POLR1D	cg01279709
13	28195916	28197591	+	NM_015972	POLR1D	cg01279709
13	28195916	28241560	+	NM_152705	POLR1D	cg01279709
11	5172661	5173600	-	NM_012375	OR52A1	cg01285144
18	45553639	45935794	-	NM_001318841	ZBTB7C	cg01288674
12	107349500	107367816	+	NM_001319661	TMEM263	cg01290885
12	107349500	107367816	+	NM_001319663	TMEM263	cg01290885
12	107349500	107367816	+	NM_001319664	TMEM263	cg01290885
12	107349500	107367816	+	NM_001319666	TMEM263	cg01290885
12	107349500	107367816	+	NM_152261	TMEM263	cg01290885
12	107350563	107367816	+	NM_001319662	TMEM263	cg01290885
13	106118216	106143384	+	NM_001161814	DAOA	cg01297020
13	106118565	106143384	+	NM_001161812	DAOA	cg01297020
13	106118565	106143384	+	NM_172370	DAOA	cg01297020
11	11862970	11980873	+	NM_001282659	USP47	cg01298758
11	11862970	11980873	+	NM_001330208	USP47	cg01298758
11	11862970	11980873	+	NM_017944	USP47	cg01298758
7	100875373	100882102	-	NM_001185080	CLDN15	cg01299997
7	100882893	100888372	-	NM_016068	FIS1	cg01299997
3	48784012	48885284	-	NM_001321982	PRKAR2A	cg01304814
3	48784012	48885284	-	NM_001321983	PRKAR2A	cg01304814
3	48784012	48885284	-	NM_004157	PRKAR2A	cg01304814
3	48789018	48885284	-	NM_001321989	PRKAR2A	cg01304814
3	48885370	48889416	+	NR_109996	PRKAR2A-AS1	cg01304814
3	48885370	48889416	+	NR_109997	PRKAR2A-AS1	cg01304814
1	89003196	89150888	-	NR_110682	PKN2-AS1	cg01306138
1	89149827	89301939	+	NM_001320707	PKN2	cg01306138
1	89149827	89301939	+	NM_001320708	PKN2	cg01306138
1	89149827	89301939	+	NM_001320709	PKN2	cg01306138
1	89149827	89301939	+	NM_006256	PKN2	cg01306138
18	55267894	55289178	-	NM_004539	NARS	cg01306161
10	15555948	15762335	-	NM_001291494	ITGA8	cg01307398
10	15555948	15762335	-	NM_003638	ITGA8	cg01307398
7	76822688	76829151	-	NM_006682	FGL2	cg01310473
2	46524541	46613843	+	NM_001430	EPAS1	cg01313320
16	86612115	86615305	+	NM_005250	FOXL1	cg01313904
11	64879326	64883708	+	NM_001277233	TM7SF2	cg01327863
11	64879326	64883708	+	NM_003273	TM7SF2	cg01327863
11	64879326	64883708	+	NR_102367	TM7SF2	cg01327863
2	73441366	73454356	+	NM_006062	SMYD5	cg01329511
21	38580804	38594038	+	NR_026719	DSCR9	cg01329690
1	204586303	204654598	-	NM_201630	LRRN2	cg01330815
1	204586303	204654482	-	NM_006338	LRRN2	cg01330815
15	38988799	38992240	+	NM_207444	C15orf53	cg01338139
17	9548854	9633004	+	NM_001267576	USP43	cg01338917
17	9548854	9633004	+	NM_153210	USP43	cg01338917
3	120043576	120068187	-	NM_001099678	LRRC58	cg01344630
11	71935882	71950189	+	NM_001567	INPPL1	cg01360224
10	111967363	112047124	+	NM_130439	MXI1	cg01363383
10	111969989	112047124	+	NM_001008541	MXI1	cg01363383
1	19197924	19229294	-	NM_001319218	ALDH4A1	cg01366338
1	19197924	19229294	-	NM_003748	ALDH4A1	cg01366338
1	19197924	19229294	-	NM_170726	ALDH4A1	cg01366338
13	45563665	45604441	+	NM_001316951	GPALPP1	cg01367737
13	45563665	45607744	+	NM_001316952	GPALPP1	cg01367737
13	45563665	45602405	+	NM_018559	GPALPP1	cg01367737
13	45513384	45563614	-	NM_012345	NUFIP1	cg01367737
1	161736034	161933861	+	NM_007348	ATF6	cg01371154
15	49115934	49255642	-	NM_203349	SHC4	cg01371498
10	51592081	51623387	-	NM_006327	TIMM23	cg01373721
10	51592081	51623387	-	NR_073029	TIMM23	cg01373721
10	51592081	51623387	-	NR_073030	TIMM23	cg01373721
3	142719687	142720310	-	NR_034032	LOC100289361	cg01375248
16	67312060	67323404	+	NM_001129727	PLEKHG4	cg01378158
16	67313050	67323404	+	NM_001129728	PLEKHG4	cg01378158
16	67313427	67323404	+	NM_001129729	PLEKHG4	cg01378158
16	67313427	67323404	+	NM_001129731	PLEKHG4	cg01378158
4	84011211	84031013	-	NM_001130716	PLAC8	cg01379317
5	176057683	176073643	+	NM_001099408	EIF4E1B	cg01382414
5	176056440	176056502	-	NR_036239	MIR4281	cg01382414
5	176047085	176057563	-	NM_001001502	SNCB	cg01382414
5	176047085	176057563	-	NM_001318034	SNCB	cg01382414
5	176047085	176057563	-	NM_001318035	SNCB	cg01382414
5	176047085	176057563	-	NM_001318036	SNCB	cg01382414
5	176047085	176057563	-	NM_001318037	SNCB	cg01382414
5	176047085	176057563	-	NM_001363140	SNCB	cg01382414
5	176047085	176057563	-	NM_003085	SNCB	cg01382414
3	141205889	141334206	+	NM_001303245	RASA2	cg01382474
3	141205889	141334206	+	NM_001303246	RASA2	cg01382474
3	141205889	141334206	+	NM_006506	RASA2	cg01382474
19	17546318	17559377	-	NM_001190844	TMEM221	cg01384173
2	74056038	74094296	+	NM_001353967	STAMBP	cg01385412
2	74056038	74094296	+	NM_001353969	STAMBP	cg01385412
2	74056038	74094296	+	NM_001353971	STAMBP	cg01385412
2	74056038	74094296	+	NM_001353972	STAMBP	cg01385412
2	74056038	74094296	+	NM_001353973	STAMBP	cg01385412
2	74056038	74094296	+	NM_201647	STAMBP	cg01385412
2	74056038	74100789	+	NR_148668	STAMBP	cg01385412
2	74056038	74100789	+	NR_148669	STAMBP	cg01385412
2	74056094	74094296	+	NM_001353968	STAMBP	cg01385412
2	74056094	74094296	+	NM_001353970	STAMBP	cg01385412
2	74056094	74094296	+	NM_001353974	STAMBP	cg01385412
2	74056094	74094296	+	NM_001353975	STAMBP	cg01385412
2	74056094	74094296	+	NM_001353976	STAMBP	cg01385412
2	74056094	74094296	+	NM_006463	STAMBP	cg01385412
2	74056094	74094296	+	NM_213622	STAMBP	cg01385412
2	74056094	74100789	+	NR_148670	STAMBP	cg01385412
2	74056094	74100789	+	NR_148671	STAMBP	cg01385412
9	4679553	4708399	+	NM_017913	CDC37L1	cg01388957
9	4676601	4679481	-	NR_121597	CDC37L1-DT	cg01388957
9	4676601	4679481	-	NR_121598	CDC37L1-DT	cg01388957
1	4472111	4484745	+	NR_027088	LINC01777	cg01388988
11	26495449	26684837	+	NM_001313727	ANO3	cg01396303
1	79355449	79472496	-	NM_022159	ADGRL4	cg01402735
14	105403588	105444695	-	NM_138420	AHNAK2	cg01412886
2	224822121	224832432	+	NM_022915	MRPL44	cg01420215
16	21269839	21314458	-	NM_001888	CRYM	cg01420987
16	21312170	21329913	+	NR_026675	CRYM-AS1	cg01420987
7	5465914	5468559	-	NM_001354886	LOC100129484	cg01425666
5	121398890	121414197	-	NM_002317	LOX	cg01429321
5	121398890	121412919	-	NM_001178102	LOX	cg01429321
5	121398890	121412870	-	NM_001317073	LOX	cg01429321
11	22689654	22834548	+	NM_177553	GAS2	cg01429614
11	22696319	22834548	+	NM_005256	GAS2	cg01429614
12	50366620	50370923	+	NM_001652	AQP6	cg01429844
12	118587606	118797526	-	NM_001346489	TAOK3	cg01431992
11	118895061	118901617	-	NM_001164277	SLC37A4	cg01434349
11	118895061	118901617	-	NM_001164278	SLC37A4	cg01434349
11	118895061	118901617	-	NM_001164279	SLC37A4	cg01434349
11	118895061	118901617	-	NM_001467	SLC37A4	cg01434349
11	118895061	118900279	-	NM_001164280	SLC37A4	cg01434349
17	42634812	42638631	+	NM_001466	FZD2	cg01435220
9	130628759	130641901	-	NM_001318121	AK1	cg01438174
9	130628759	130640023	-	NM_000476	AK1	cg01438174
9	130628759	130635828	-	NM_001318122	AK1	cg01438174
8	103137660	103137744	+	NR_049859	MIR5680	cg01441025
8	102698770	103137136	-	NM_001040630	NCALD	cg01441025
8	102698770	103136563	-	NM_001040624	NCALD	cg01441025
8	102698770	103136563	-	NM_001040625	NCALD	cg01441025
8	102698770	103136563	-	NM_001040626	NCALD	cg01441025
8	102698770	103136563	-	NM_001040627	NCALD	cg01441025
8	102698770	103136563	-	NM_001040628	NCALD	cg01441025
8	102698770	103136563	-	NM_001040629	NCALD	cg01441025
7	153749503	154380341	+	NM_001290253	DPP6	cg01444677
7	153749503	154686001	+	NM_130797	DPP6	cg01444677
10	124895567	124897248	+	NM_001105574	HMX3	cg01448258
5	140771483	140774971	+	NM_014004	PCDHGA8	cg01454595
5	140771483	140892547	+	NM_032088	PCDHGA8	cg01454595
5	140767452	140892547	+	NM_003736	PCDHGB4	cg01454595
5	140767452	140769864	+	NM_032098	PCDHGB4	cg01454595
2	239229185	239309542	+	NM_001139490	TRAF3IP1	cg01457077
2	239229185	239309542	+	NM_015650	TRAF3IP1	cg01457077
4	156587862	156658215	+	NM_000856	GUCY1A1	cg01458504
4	156587862	156658215	+	NM_001130682	GUCY1A1	cg01458504
4	156587862	156643722	+	NM_001130687	GUCY1A1	cg01458504
4	156588115	156658215	+	NM_001256449	GUCY1A1	cg01458504
4	156588149	156658215	+	NM_001130683	GUCY1A1	cg01458504
4	156588149	156658215	+	NM_001130685	GUCY1A1	cg01458504
4	156588815	156658215	+	NM_001130684	GUCY1A1	cg01458504
10	130084214	130115991	+	NR_120619	LINC01163	cg01461840
3	182164758	182204151	-	NR_040105	LINC01994	cg01465177
19	2900896	2918475	+	NM_173480	ZNF57	cg01467419
2	153191751	153506349	+	NM_052905	FMNL2	cg01467882
9	140328816	140335902	-	NM_001033113	ENTPD8	cg01467973
9	140328816	140335902	-	NM_198585	ENTPD8	cg01467973
1	220863628	220872500	+	NM_024709	C1orf115	cg01471713
16	71444344	71460368	-	NR_146574	LINC02136	cg01476003
12	109038885	109125327	-	NM_014325	CORO1C	cg01479358
12	109038885	109124620	-	NM_001276471	CORO1C	cg01479358
2	113735596	113743250	+	NM_001278568	IL36G	cg01479530
2	113735596	113743250	+	NM_019618	IL36G	cg01479530
16	3185057	3192806	+	NM_004220	ZNF213	cg01480831
16	3185057	3192806	+	NR_104432	ZNF213	cg01480831
16	3185134	3192806	+	NM_001134655	ZNF213	cg01480831
16	3175530	3184884	-	NR_110900	ZNF213-AS1	cg01480831
15	91445448	91465816	+	NM_001320977	MAN2A2	cg01482407
15	91445931	91465816	+	NR_135502	MAN2A2	cg01482407
15	91445931	91465816	+	NR_135503	MAN2A2	cg01482407
15	91446461	91465816	+	NM_006122	MAN2A2	cg01482407
15	91447420	91465816	+	NR_135504	MAN2A2	cg01482407
10	104153867	104162287	+	NM_001288724	NFKB2	cg01483832
10	104153867	104162287	+	NM_001322935	NFKB2	cg01483832
10	104154335	104162287	+	NM_001077494	NFKB2	cg01483832
10	104155353	104162287	+	NM_001261403	NFKB2	cg01483832
10	104155353	104162287	+	NM_001322934	NFKB2	cg01483832
10	104155353	104162287	+	NM_002502	NFKB2	cg01483832
10	3109712	3178998	+	NM_001323068	PFKP	cg01495353
10	3109712	3178998	+	NM_001323069	PFKP	cg01495353
10	3109712	3178998	+	NM_001323071	PFKP	cg01495353
10	3109712	3178998	+	NM_002627	PFKP	cg01495353
10	3110162	3178998	+	NM_001323067	PFKP	cg01495353
10	3110819	3178998	+	NM_001242339	PFKP	cg01495353
10	3110819	3178998	+	NM_001323072	PFKP	cg01495353
10	3111381	3178995	+	NM_001345944	PFKP	cg01495353
5	125967406	125971975	+	NM_207408	TEX43	cg01495834
2	145279435	145337002	+	NR_110570	LINC01412	cg01497214
2	145141942	145277959	-	NM_001171653	ZEB2	cg01497214
2	145141942	145277959	-	NM_014795	ZEB2	cg01497214
2	145268952	145277959	-	NR_033258	ZEB2	cg01497214
2	145277181	145278466	+	NR_040248	ZEB2-AS1	cg01497214
5	140053489	140071313	-	NM_001258040	HARS	cg01500421
5	140053489	140071313	-	NM_001258041	HARS	cg01500421
5	140053489	140071313	-	NM_001258042	HARS	cg01500421
5	140053489	140071313	-	NM_001289092	HARS	cg01500421
5	140053489	140071313	-	NM_001289093	HARS	cg01500421
5	140053489	140071313	-	NM_001289094	HARS	cg01500421
5	140053489	140071313	-	NM_002109	HARS	cg01500421
5	140071011	140078904	+	NM_001278731	HARS2	cg01500421
5	140071011	140078904	+	NM_001278732	HARS2	cg01500421
5	140071011	140078904	+	NM_001363535	HARS2	cg01500421
5	140071011	140078904	+	NM_001363536	HARS2	cg01500421
5	140071011	140078904	+	NM_012208	HARS2	cg01500421
6	86386725	86388452	-	NR_003038	SNHG5	cg01500633
6	86387012	86387087	-	NR_002743	SNORD50A	cg01500633
6	86387307	86387378	-	NR_003044	SNORD50B	cg01500633
11	46402334	46405388	+	NM_001270550	MDK	cg01502396
11	46402618	46405388	+	NM_001012334	MDK	cg01502396
11	46403205	46405388	+	NM_001270552	MDK	cg01502396
11	46403205	46405388	+	NM_002391	MDK	cg01502396
11	46403205	46405388	+	NR_073039	MDK	cg01502396
11	46403261	46405388	+	NM_001012333	MDK	cg01502396
11	46403261	46405388	+	NM_001270551	MDK	cg01502396
11	4619902	4629490	-	NM_001304496	TRIM68	cg01505275
11	4619902	4629490	-	NM_018073	TRIM68	cg01505275
6	128289924	128841820	-	NM_001135648	PTPRK	cg01505627
6	128289924	128841820	-	NM_001291981	PTPRK	cg01505627
6	128289924	128841820	-	NM_001291984	PTPRK	cg01505627
6	128289924	128841820	-	NM_002844	PTPRK	cg01505627
6	128321132	128841820	-	NM_001291982	PTPRK	cg01505627
6	128321132	128841820	-	NM_001291983	PTPRK	cg01505627
17	4854384	4860427	+	NM_001193503	ENO3	cg01505700
17	4854384	4860427	+	NM_001976	ENO3	cg01505700
17	4854384	4860427	+	NM_053013	ENO3	cg01505700
17	4848945	4852382	-	NM_005022	PFN1	cg01505700
6	41514164	41570123	+	NM_001012426	FOXP4	cg01508045
6	41514164	41570123	+	NM_001012427	FOXP4	cg01508045
6	41514164	41570123	+	NM_138457	FOXP4	cg01508045
6	41491633	41516360	-	NR_126415	FOXP4-AS1	cg01508045
6	41491633	41515284	-	NR_126416	FOXP4-AS1	cg01508045
6	41491633	41513982	-	NR_126417	FOXP4-AS1	cg01508045
9	98205262	98279340	-	NM_001083602	PTCH1	cg01512589
9	98244111	98279340	-	NM_001354919	PTCH1	cg01512589
9	98205262	98279248	-	NM_001083603	PTCH1	cg01512589
19	14544118	14582685	+	NM_002741	PKN1	cg01515516
6	57051791	57087113	-	NM_001278666	RAB23	cg01518805
6	57051791	57087113	-	NM_001278667	RAB23	cg01518805
6	57051791	57087113	-	NM_016277	RAB23	cg01518805
6	57051791	57087113	-	NR_103822	RAB23	cg01518805
6	57051791	57086260	-	NM_001278668	RAB23	cg01518805
6	57051791	57086260	-	NM_183227	RAB23	cg01518805
1	47644922	47646012	+	NR_047498	LINC00853	cg01523144
20	43380445	43438980	-	NM_001205317	RIMS4	cg01523712
20	43380445	43438980	-	NM_182970	RIMS4	cg01523712
11	44953899	44972858	-	NM_001258321	TP53I11	cg01525337
11	44953899	44972858	-	NM_001258322	TP53I11	cg01525337
11	44953899	44972858	-	NM_001258324	TP53I11	cg01525337
11	44953899	44972858	-	NM_001318385	TP53I11	cg01525337
11	44953899	44972858	-	NM_001318386	TP53I11	cg01525337
11	44953899	44972456	-	NM_001258323	TP53I11	cg01525337
11	44953899	44972456	-	NM_001318387	TP53I11	cg01525337
11	44953899	44972456	-	NM_001318388	TP53I11	cg01525337
11	44953899	44972456	-	NM_001318389	TP53I11	cg01525337
11	44953899	44972456	-	NM_001318390	TP53I11	cg01525337
11	44953899	44972456	-	NM_006034	TP53I11	cg01525337
11	44953899	44972456	-	NR_134612	TP53I11	cg01525337
11	44953899	44971760	-	NM_001258320	TP53I11	cg01525337
11	44953899	44971760	-	NM_001318384	TP53I11	cg01525337
12	56552045	56555367	+	NM_021019	MYL6	cg01526553
12	56552045	56555367	+	NM_079423	MYL6	cg01526553
13	100647154	100650164	-	NR_047483	LINC00554	cg01528028
17	33307517	33330192	+	NM_002311	LIG3	cg01538960
17	33307517	33332089	+	NM_013975	LIG3	cg01538960
11	27676442	27723181	-	NM_170733	BDNF	cg01546433
11	27676442	27722601	-	NM_001143808	BDNF	cg01546433
11	27676442	27722601	-	NM_001143809	BDNF	cg01546433
11	27676442	27722601	-	NM_001143810	BDNF	cg01546433
11	27676442	27722601	-	NM_001143811	BDNF	cg01546433
11	27676442	27722448	-	NM_001143812	BDNF	cg01546433
11	27676442	27722036	-	NM_001143813	BDNF	cg01546433
11	27676442	27722036	-	NM_001143814	BDNF	cg01546433
11	27676442	27722036	-	NM_001709	BDNF	cg01546433
11	27676442	27721215	-	NM_170734	BDNF	cg01546433
13	39917029	40177357	-	NM_005780	LHFPL6	cg01553055
6	29341200	29343069	-	NM_030959	OR12D3	cg01553182
6	30667584	30685459	-	NM_014641.3	MDC1	cg01554625
6	30687978	30693204	+	NM_001293213.2	TUBB	cg01554625
6	30687978	30693204	+	NM_001293214.2	TUBB	cg01554625
6	30687978	30693204	+	NM_178014.2	TUBB	cg01554625
6	30687978	30693204	+	NR_120608.7	TUBB	cg01554625
6	30689326	30693204	+	NM_001293212.5	TUBB	cg01554625
6	30689326	30693204	+	NM_001293215.4	TUBB	cg01554625
6	30689326	30693204	+	NM_001293216.3	TUBB	cg01554625
14	45393513	45431180	-	NM_017658	KLHL28	cg01555604
14	45393513	45430336	-	NM_001308112	KLHL28	cg01555604
14	45431393	45543635	+	NM_001308120	TOGARAM1	cg01555604
14	45431393	45543635	+	NM_015091	TOGARAM1	cg01555604
14	45431393	45543635	+	NR_131765	TOGARAM1	cg01555604
19	2274631	2282182	-	NM_198532	PEAK3	cg01559356
1	107682540	108027522	+	NM_001312688	NTNG1	cg01559617
1	107682540	108027522	+	NM_014917	NTNG1	cg01559617
1	107683214	108027522	+	NM_001330665	NTNG1	cg01559617
19	45281126	45303904	+	NM_001130852	CBLC	cg01561599
19	45281147	45303910	+	NM_012116	CBLC	cg01561599
15	74833518	74890473	+	NM_001307939	ARID3B	cg01570086
15	74833518	74890473	+	NM_006465	ARID3B	cg01570086
7	22980878	23053771	-	NM_032581	FAM126A	cg01587630
7	22980878	23053750	-	NM_001363466	FAM126A	cg01587630
7	22980878	23053750	-	NM_001363467	FAM126A	cg01587630
11	532242	535568	-	NM_001130442	HRAS	cg01589760
11	532242	535568	-	NM_001318054	HRAS	cg01589760
11	532242	535568	-	NM_005343	HRAS	cg01589760
11	532242	535568	-	NM_176795	HRAS	cg01589760
11	537522	554917	+	NM_198075	LRRC56	cg01589760
8	30601682	30624521	+	NM_001282189	UBXN8	cg01591416
8	30601682	30624521	+	NM_001282199	UBXN8	cg01591416
8	30601682	30624521	+	NM_005671	UBXN8	cg01591416
19	14202507	14225001	-	NM_207518	PRKACA	cg01596520
22	29904156	29949737	-	NM_001002877	THOC5	cg01610915
22	29904156	29949737	-	NM_003678	THOC5	cg01610915
22	29904156	29949645	-	NM_001002878	THOC5	cg01610915
22	29904156	29949645	-	NM_001002879	THOC5	cg01610915
7	108524032	108524645	-	NM_001024607	C7orf66	cg01611504
6	119498366	119670932	-	NM_005907	MAN1A1	cg01611748
16	4606491	4650319	+	NM_001145011	C16orf96	cg01624917
15	45997393	46223268	+	NR_135680	LOC105370802	cg01629716
14	91580357	91691741	+	NM_001102366	DGLUCY	cg01634664
14	91580357	91691741	+	NM_001102368	DGLUCY	cg01634664
14	91580357	91691741	+	NM_001102369	DGLUCY	cg01634664
14	91580357	91691741	+	NM_001286470	DGLUCY	cg01634664
14	91580357	91691741	+	NM_001286472	DGLUCY	cg01634664
14	91580357	91634074	+	NM_001286473	DGLUCY	cg01634664
14	91580357	91691741	+	NM_024952	DGLUCY	cg01634664
14	91580979	91691741	+	NM_001102367	DGLUCY	cg01634664
14	91581044	91691741	+	NM_001286471	DGLUCY	cg01634664
9	37779711	37785090	-	NM_001002269	EXOSC3	cg01639244
9	37779711	37785090	-	NM_016042	EXOSC3	cg01639244
3	193310933	193415601	+	NM_001354663	OPA1	cg01640444
3	193310933	193415601	+	NM_001354664	OPA1	cg01640444
3	193310933	193415601	+	NM_015560	OPA1	cg01640444
3	193310933	193415601	+	NM_130831	OPA1	cg01640444
3	193310933	193415601	+	NM_130832	OPA1	cg01640444
3	193310933	193415601	+	NM_130833	OPA1	cg01640444
3	193310933	193415601	+	NM_130834	OPA1	cg01640444
3	193310933	193415601	+	NM_130835	OPA1	cg01640444
3	193310933	193415601	+	NM_130836	OPA1	cg01640444
3	193310933	193415601	+	NM_130837	OPA1	cg01640444
4	140637907	141075339	-	NM_018717	MAML3	cg01640456
2	26915581	26954067	+	NM_002246	KCNK3	cg01643580
2	73956964	73964534	-	NM_001330386	TPRKB	cg01652215
2	73956964	73964534	-	NM_001330387	TPRKB	cg01652215
2	73956964	73964534	-	NM_001330389	TPRKB	cg01652215
2	73956964	73964534	-	NM_001330390	TPRKB	cg01652215
2	73956964	73964534	-	NM_001330391	TPRKB	cg01652215
2	73956964	73964534	-	NM_001330392	TPRKB	cg01652215
2	73956964	73964534	-	NM_016058	TPRKB	cg01652215
2	73956964	73964389	-	NM_001330388	TPRKB	cg01652215
14	36985604	36989431	-	NM_001079668	NKX2-1	cg01652665
14	36985604	36988904	-	NM_003317	NKX2-1	cg01652665
14	36988483	36992222	+	NR_103710	NKX2-1-AS1	cg01652665
14	36942494	36988727	-	NM_001352986	SFTA3	cg01652665
14	36942494	36988727	-	NM_001352987	SFTA3	cg01652665
14	36942494	36982991	-	NM_001101341	SFTA3	cg01652665
14	36942494	36982991	-	NM_001331217	SFTA3	cg01652665
14	36942494	36982991	-	NR_138597	SFTA3	cg01652665
14	36942494	36982991	-	NR_138598	SFTA3	cg01652665
14	36942494	36982991	-	NR_138599	SFTA3	cg01652665
14	36942494	36982991	-	NR_138600	SFTA3	cg01652665
14	36942494	36982991	-	NR_138601	SFTA3	cg01652665
12	128508333	128511712	-	NR_131985	LINC02441	cg01657027
12	1020902	1058889	-	NM_001297421	RAD52	cg01663440
12	1020902	1058889	-	NM_134424	RAD52	cg01663440
12	1020902	1058889	-	NR_123713	RAD52	cg01663440
12	1025372	1058889	-	NM_001297422	RAD52	cg01663440
15	77952393	77960417	+	NR_120361	LINGO1-AS2	cg01663820
15	77952393	77960417	+	NR_120362	LINGO1-AS2	cg01663820
1	6526152	6546015	-	NM_001042665	PLEKHG5	cg01665243
1	6526152	6545530	-	NM_001265593	PLEKHG5	cg01665243
3	155197671	155422054	-	NM_014996	PLCH1	cg01671681
17	43213014	43221549	+	NM_001135705	ACBD4	cg01676322
17	43213014	43221549	+	NM_001135706	ACBD4	cg01676322
17	43213014	43221549	+	NM_001135707	ACBD4	cg01676322
17	43213014	43221549	+	NM_024722	ACBD4	cg01676322
17	43189008	43209901	-	NM_133373	PLCD3	cg01676322
3	197232133	197236533	-	NR_145451	LINC02012	cg01679475
12	56401496	56432220	+	NM_001351091	IKZF4	cg01679969
2	219724546	219738955	+	NM_006522	WNT6	cg01687663
16	81087102	81110873	-	NM_001100873	C16orf46	cg01709288
16	81094585	81110873	-	NM_152337	C16orf46	cg01709288
3	68053359	68594772	+	NM_213609	FAM19A1	cg01709518
8	22457114	22461663	+	NM_001013842	C8orf58	cg01710189
8	22457114	22461663	+	NM_001198827	C8orf58	cg01710189
8	22457114	22461663	+	NM_173686	C8orf58	cg01710189
6	30029017	30032687	+	NM_001278785.4	ZNRD1	cg01716083
6	30029017	30032687	+	NM_001278786	ZNRD1	cg01716083
6	30029017	30032687	+	NM_014596	ZNRD1	cg01716083
6	30029017	30032687	+	NM_170783	ZNRD1	cg01716083
6	30029017	30032687	+	NR_103864.2	ZNRD1	cg01716083
6	29968788	30028967	-	NR_026751	ZNRD1ASP	cg01716083
6	29979876	30028967	-	NR_145416.8	ZNRD1ASP	cg01716083
6	30022378	30028967	-	NR_145418	ZNRD1ASP	cg01716083
6	30022378	30026510	-	NR_145417.7	ZNRD1ASP	cg01716083
X	147582139	148082194	+	NM_001169122	AFF2	cg01722690
X	147582139	148082194	+	NM_001169123	AFF2	cg01722690
X	147582139	148082194	+	NM_001169124	AFF2	cg01722690
X	147582139	148082194	+	NM_001169125	AFF2	cg01722690
X	147582139	148082194	+	NM_002025	AFF2	cg01722690
1	169822215	169863101	-	NM_020423	SCYL3	cg01722695
1	169822215	169863101	-	NM_181093	SCYL3	cg01722695
4	119606525	119633426	+	NM_020961	METTL14	cg01729388
4	119585243	119606497	-	NR_125930	METTL14-DT	cg01729388
2	176972084	176974317	+	NM_021192	HOXD11	cg01736407
5	133860066	133918921	+	NM_001308143	JADE2	cg01738593
5	133861340	133918921	+	NM_001289984	JADE2	cg01738593
5	133861340	133918921	+	NM_001289985	JADE2	cg01738593
5	133861798	133918921	+	NM_015288	JADE2	cg01738593
9	20341663	20622543	-	NM_004529	MLLT3	cg01739210
9	20341663	20621987	-	NM_001286691	MLLT3	cg01739210
11	85955426	85989853	+	NM_001308007	EED	cg01739327
11	85955426	85989853	+	NM_001330334	EED	cg01739327
11	85955426	85989853	+	NM_003797	EED	cg01739327
5	95997741	96110386	+	NM_001042442	CAST	cg01741836
5	95997741	96110386	+	NM_001190442	CAST	cg01741836
5	95997861	96110386	+	NM_001042440	CAST	cg01741836
5	95997861	96110386	+	NM_001042441	CAST	cg01741836
5	95997861	96110386	+	NM_001330626	CAST	cg01741836
5	95997861	96110386	+	NM_001330627	CAST	cg01741836
5	95997861	96110386	+	NM_001750	CAST	cg01741836
5	95998683	96110386	+	NM_001330628	CAST	cg01741836
5	95998683	96110386	+	NM_001330629	CAST	cg01741836
18	52889562	53257046	-	NM_001243227	TCF4	cg01742897
18	52889562	53257046	-	NM_001243228	TCF4	cg01742897
18	52889562	53255861	-	NM_001083962	TCF4	cg01742897
18	52889562	53255861	-	NM_001243230	TCF4	cg01742897
18	52889562	53255861	-	NM_001330604	TCF4	cg01742897
18	52889562	53255861	-	NM_003199	TCF4	cg01742897
18	52889562	53253351	-	NM_001306207	TCF4	cg01742897
18	52889562	53253351	-	NM_001348217	TCF4	cg01742897
18	52889562	53253351	-	NM_001348218	TCF4	cg01742897
18	52889562	53253351	-	NM_001348219	TCF4	cg01742897
18	52889562	53253351	-	NM_001348220	TCF4	cg01742897
6	26043455	26043886	-	NM_021062	HIST1H2BB	cg01743395
6	26045639	26046098	+	NM_003531	HIST1H3C	cg01743395
11	93517405	93546497	+	NM_004268	MED17	cg01744344
9	137772658	137779367	+	NM_004108	FCN2	cg01748082
9	137772658	137779367	+	NM_015837	FCN2	cg01748082
17	1553923	1588177	-	NM_006445	PRPF8	cg01748093
9	135820932	135867085	+	NM_004188	GFI1B	cg01748712
9	135821094	135821159	+	NR_049862	MIR548AW	cg01748712
9	135766735	135820021	-	NM_000368	TSC1	cg01748712
9	135766735	135820021	-	NM_001162426	TSC1	cg01748712
9	135766735	135820021	-	NM_001162427	TSC1	cg01748712
9	135766735	135820021	-	NM_001362177	TSC1	cg01748712
10	75196186	75255783	-	NM_001142353	PPP3CB	cg01749530
10	75196186	75255783	-	NM_001142354	PPP3CB	cg01749530
10	75196186	75255783	-	NM_021132	PPP3CB	cg01749530
10	75203538	75255783	-	NM_001289968	PPP3CB	cg01749530
10	75203538	75255783	-	NM_001289969	PPP3CB	cg01749530
10	75255510	75267068	+	NR_132103	PPP3CB-AS1	cg01749530
10	75255510	75267068	+	NR_132104	PPP3CB-AS1	cg01749530
7	136912092	137028737	-	NM_001321387	PTN	cg01751605
7	136912092	137028737	-	NM_002825	PTN	cg01751605
10	88728188	88730667	+	NM_006829	ADIRF	cg01754756
10	88730498	88769961	+	NM_133447	AGAP11	cg01754756
14	24759804	24769040	-	NM_001136050	DHRS1	cg01755628
14	24759804	24768667	-	NM_138452	DHRS1	cg01755628
14	24769060	24778333	+	NM_001286367	NOP9	cg01755628
14	24769060	24778333	+	NM_174913	NOP9	cg01755628
9	98782014	98784094	-	NR_024129	LINC00092	cg01764082
1	150336587	150449042	+	NM_001297673	RPRD2	cg01766368
1	150336587	150449042	+	NM_001297674	RPRD2	cg01766368
1	150336587	150449042	+	NM_015203	RPRD2	cg01766368
1	11006530	11042095	-	NM_001170754	C1orf127	cg01770019
5	140810158	140892547	+	NM_003735	PCDHGA12	cg01770654
5	140810158	140812790	+	NM_032094	PCDHGA12	cg01770654
20	42740337	42816219	-	NM_020433	JPH2	cg01771937
20	42805457	42816219	-	NM_175913	JPH2	cg01771937
7	95034174	95064385	-	NM_000305	PON2	cg01772563
7	95034174	95064385	-	NM_001018161	PON2	cg01772563
13	27329339	27334923	-	NM_005288	GPR12	cg01773217
12	109715783	109747026	-	NM_213596	FOXN4	cg01779747
16	28915742	28936533	-	NM_024816	RABEP2	cg01782132
5	40841410	40855457	+	NM_032587	CARD6	cg01784614
7	93053799	93189123	-	NM_001164738	CALCR	cg01786985
6	31745297	31763713	-	NM_006295.3	VARS	cg01787834
1	32665987	32670992	+	NM_001301011	CCDC28B	cg01788396
1	32665987	32670992	+	NM_024296	CCDC28B	cg01788396
3	10206563	10285428	+	NM_001570	IRAK2	cg01793179
1	38181646	38230825	-	NM_001099439	EPHA10	cg01796781
1	38225945	38230825	-	NM_173641	EPHA10	cg01796781
1	19609057	19615281	-	NM_012067	AKR7A3	cg01798255
6	10980993	11044625	-	NM_017770	ELOVL2	cg01799681
6	11043991	11079378	+	NR_038963	ELOVL2-AS1	cg01799681
6	11043991	11079378	+	NR_038964	ELOVL2-AS1	cg01799681
6	11044924	11079378	+	NR_038962	ELOVL2-AS1	cg01799681
4	89513574	89629694	+	NM_001271602	HERC3	cg01802653
4	89513574	89578586	+	NM_001318505	HERC3	cg01802653
4	89513574	89629694	+	NM_014606	HERC3	cg01802653
3	138066490	138124378	+	NM_001252091	MRAS	cg01809099
3	138066490	138124378	+	NM_012219	MRAS	cg01809099
3	138067508	138124378	+	NM_001085049	MRAS	cg01809099
3	138067508	138124378	+	NM_001252093	MRAS	cg01809099
3	138067692	138124378	+	NM_001252092	MRAS	cg01809099
3	138067970	138124378	+	NM_001252090	MRAS	cg01809099
5	14581891	14616288	+	NM_019018	OTULINL	cg01809941
16	67708436	67753274	-	NM_030819	GFOD2	cg01811561
16	67708436	67753274	-	NR_027398	GFOD2	cg01811561
16	67714619	67753274	-	NM_001243650	GFOD2	cg01811561
1	94634463	94703308	-	NM_001328666	ARHGAP29	cg01812146
1	94634463	94703308	-	NM_001328667	ARHGAP29	cg01812146
1	94634463	94703308	-	NM_004815	ARHGAP29	cg01812146
8	67858736	67874826	-	NM_001193502	TCF24	cg01824969
4	174292093	174298684	+	NM_003864	SAP30	cg01826233
10	102033035	102046470	-	NM_001282436	BLOC1S2	cg01832997
10	102033035	102046470	-	NM_001282437	BLOC1S2	cg01832997
10	102033035	102046470	-	NM_001282439	BLOC1S2	cg01832997
10	102033035	102046470	-	NM_173809	BLOC1S2	cg01832997
10	102033035	102046136	-	NM_001282438	BLOC1S2	cg01832997
10	102033035	102046122	-	NM_001001342	BLOC1S2	cg01832997
1	147119168	147142666	-	NM_001323625	ACP6	cg01834614
1	147119168	147142666	-	NR_136633	ACP6	cg01834614
1	147119168	147142666	-	NR_136634	ACP6	cg01834614
1	147119168	147142666	-	NR_136635	ACP6	cg01834614
1	147119168	147142666	-	NR_136636	ACP6	cg01834614
1	147119168	147142635	-	NM_016361	ACP6	cg01834614
17	16945771	17095963	+	NM_001364716	MPRIP	cg01838287
17	16946074	17095963	+	NM_015134	MPRIP	cg01838287
17	16946074	17095963	+	NM_201274	MPRIP	cg01838287
14	95552565	95624348	-	NM_001291628	DICER1	cg01840803
14	95552565	95624348	-	NM_030621	DICER1	cg01840803
14	95552565	95623760	-	NM_177438	DICER1	cg01840803
14	95624025	95646271	+	NR_015415	DICER1-AS1	cg01840803
1	205404014	205425215	-	NR_103783	BLACAT1	cg01841797
1	205425186	205438153	+	NR_148934	LOC284577	cg01841797
12	27175455	27183607	+	NM_001271811	MED21	cg01844176
12	27175455	27183607	+	NM_004264	MED21	cg01844176
12	27175455	27183607	+	NR_073463	MED21	cg01844176
12	27175455	27183607	+	NR_073464	MED21	cg01844176
20	31367658	31397163	+	NM_175850	DNMT3B	cg01844435
14	64693751	64761129	-	NM_001040275	ESR2	cg01845091
14	64699747	64761129	-	NM_001437	ESR2	cg01845091
19	3708335	3750812	+	NM_001267560	TJP3	cg01847457
16	691804	698475	+	NM_001331229	MCRIP2	cg01852007
16	691804	698475	+	NM_001331230	MCRIP2	cg01852007
16	691804	698475	+	NM_138418	MCRIP2	cg01852007
16	691804	698475	+	NR_138604	MCRIP2	cg01852007
16	691804	698475	+	NR_138605	MCRIP2	cg01852007
16	691804	698475	+	NR_138606	MCRIP2	cg01852007
16	691804	698475	+	NR_138607	MCRIP2	cg01852007
16	691804	698475	+	NR_138608	MCRIP2	cg01852007
16	692254	698475	+	NR_138609	MCRIP2	cg01852007
16	693054	698475	+	NR_138610	MCRIP2	cg01852007
16	693054	698475	+	NR_138611	MCRIP2	cg01852007
4	122737599	122745157	-	NM_001237	CCNA2	cg01854459
17	76257430	76274574	-	NR_073178	LINC01993	cg01864395
11	118443102	118473748	+	NM_001142281	ARCN1	cg01864807
11	118443102	118473748	+	NM_001655	ARCN1	cg01864807
4	1005610	1020687	+	NM_001004356	FGFRL1	cg01867647
4	1005760	1020687	+	NM_001004358	FGFRL1	cg01867647
4	1006252	1020687	+	NM_021923	FGFRL1	cg01867647
7	100400187	100425144	-	NM_004444	EPHB4	cg01869186
7	100424491	100464635	+	NM_001363494	SLC12A9	cg01869186
21	39739183	40033705	-	NM_001243432	ERG	cg01877848
21	39751950	40033705	-	NM_001136154	ERG	cg01877848
21	39751950	40033705	-	NM_004449	ERG	cg01877848
21	39771995	40033705	-	NM_001291391	ERG	cg01877848
21	39842700	40033705	-	NR_111949	ERG	cg01877848
21	39751950	40032592	-	NM_001243428	ERG	cg01877848
16	52470328	52581715	-	NM_001146188	TOX3	cg01883578
16	52470328	52580807	-	NM_001080430	TOX3	cg01883578
13	52706779	52733997	-	NM_001146099	NEK3	cg01886593
13	52706779	52733997	-	NM_002498	NEK3	cg01886593
13	52706779	52733997	-	NR_027415	NEK3	cg01886593
13	52706779	52733671	-	NM_152720	NEK3	cg01886593
1	179851177	179889213	+	NM_001267578	TOR1AIP1	cg01887468
1	179851177	179889213	+	NM_015602	TOR1AIP1	cg01887468
1	179809102	179846942	-	NM_001199260	TOR1AIP2	cg01887468
1	179809102	179846942	-	NM_001349934	TOR1AIP2	cg01887468
1	179809102	179846942	-	NM_001349935	TOR1AIP2	cg01887468
1	179809102	179846942	-	NM_001349936	TOR1AIP2	cg01887468
1	179809102	179846942	-	NM_001349937	TOR1AIP2	cg01887468
1	179809102	179846942	-	NM_145034	TOR1AIP2	cg01887468
1	179826957	179846942	-	NM_001349931	TOR1AIP2	cg01887468
1	179826957	179846942	-	NM_022347	TOR1AIP2	cg01887468
15	66187634	66546076	-	NM_032445	MEGF11	cg01889020
8	97657455	98155732	+	NM_016134	CPQ	cg01892689
14	27342339	27383950	+	NR_110041	MIR4307HG	cg01912834
22	42896585	42908567	+	NR_027786	SERHL	cg01916685
16	20866247	20911681	-	NM_173475	DCUN1D3	cg01924942
16	20911190	20936332	+	NM_020424	LYRM1	cg01924942
16	20911620	20936332	+	NM_001302836	LYRM1	cg01924942
16	20911620	20936332	+	NR_126520	LYRM1	cg01924942
16	20911620	20936332	+	NR_126528	LYRM1	cg01924942
16	20911988	20936332	+	NM_001128301	LYRM1	cg01924942
16	20911988	20936332	+	NM_001128302	LYRM1	cg01924942
16	20911988	20936332	+	NR_126516	LYRM1	cg01924942
16	20911988	20936332	+	NR_126521	LYRM1	cg01924942
16	20912395	20936332	+	NR_126527	LYRM1	cg01924942
16	20912426	20936332	+	NM_001302835	LYRM1	cg01924942
22	45588123	45636651	-	NM_001009880	KIAA0930	cg01925397
12	56119227	56123458	-	NM_001257389	CD63	cg01929065
12	56119227	56122923	-	NM_001780	CD63	cg01929065
12	56119227	56122762	-	NM_001267698	CD63	cg01929065
12	56119227	56122435	-	NM_001257390	CD63	cg01929065
12	56119227	56122267	-	NM_001257391	CD63	cg01929065
12	56119227	56122137	-	NM_001257392	CD63	cg01929065
12	56119227	56121685	-	NM_001257400	CD63	cg01929065
12	56119227	56121573	-	NM_001257401	CD63	cg01929065
3	41288090	42003933	-	NM_001322501	ULK4	cg01931066
3	41288090	42003933	-	NM_017886	ULK4	cg01931066
3	41288090	42003933	-	NR_136342	ULK4	cg01931066
3	41391894	42003933	-	NM_001322500	ULK4	cg01931066
16	67876213	67878099	+	NM_020457	THAP11	cg01939117
16	67880635	67906470	+	NM_001322038	NUTF2	cg01939117
16	67880635	67906470	+	NM_001322039	NUTF2	cg01939117
16	67880635	67906470	+	NM_005796	NUTF2	cg01939117
16	67881017	67906470	+	NM_001322040	NUTF2	cg01939117
16	67881017	67906470	+	NM_001322041	NUTF2	cg01939117
16	56642445	56643410	+	NM_005953	MT2A	cg01942394
11	104912053	104916052	-	NM_001017534	CARD16	cg01943200
11	104912053	104916052	-	NM_052889	CARD16	cg01943200
12	42475648	42538674	-	NM_001099650	GXYLT1	cg01943504
12	42475648	42538674	-	NM_173601	GXYLT1	cg01943504
7	86781677	86825649	+	NM_001142326	DMTF1	cg01945353
7	86781677	86825649	+	NM_001142327	DMTF1	cg01945353
7	86781677	86825649	+	NR_024549	DMTF1	cg01945353
7	86781677	86825649	+	NR_024550	DMTF1	cg01945353
7	86781870	86825649	+	NM_021145	DMTF1	cg01945353
7	86780739	86781810	-	NR_136253	LOC101927420	cg01945353
7	86780739	86781634	-	NR_136252	LOC101927420	cg01945353
16	3185057	3192806	+	NM_004220	ZNF213	cg01960789
16	3185057	3192806	+	NR_104432	ZNF213	cg01960789
16	3185134	3192806	+	NM_001134655	ZNF213	cg01960789
16	3175530	3184884	-	NR_110900	ZNF213-AS1	cg01960789
10	21068903	21463117	-	NM_001173484	NEBL	cg01960926
10	21068903	21463117	-	NM_213569	NEBL	cg01960926
10	21462919	21463853	+	NR_046283	NEBL-AS1	cg01960926
10	21463231	21463853	+	NR_046284	NEBL-AS1	cg01960926
3	195590236	195635881	-	NM_005781	TNK2	cg01962086
3	195634947	195640136	+	NR_145450	TNK2-AS1	cg01962086
6	30070674	30080884	-	NM_007028.6	TRIM31	cg01963633
6	30070674	30080884	-	NR_134870.1	TRIM31	cg01963633
6	30070674	30080884	-	NR_134871	TRIM31	cg01963633
5	134368970	134680371	+	NM_001277348	C5orf66	cg01966335
5	134363424	134369965	-	NM_002653	PITX1	cg01966335
15	95822519	95870330	-	NR_034095	LINC01197	cg01966891
16	27078219	27080488	+	NM_001145545	C16orf82	cg01967564
15	82334119	82338485	-	NM_032246	MEX3B	cg01973394
8	92967195	93115455	-	NM_001198633	RUNX1T1	cg01978558
8	92967195	93115455	-	NM_175634	RUNX1T1	cg01978558
8	92967195	93111917	-	NM_001198628	RUNX1T1	cg01978558
6	158589379	158620377	+	NM_207118	GTF2H5	cg01978826
6	158530536	158589313	-	NM_032861	SERAC1	cg01978826
6	158535503	158589313	-	NR_073096	SERAC1	cg01978826
17	42088556	42092398	-	NM_032376	TMEM101	cg01986131
17	48261457	48279001	-	NM_000088	COL1A1	cg01992590
7	138279030	138348970	-	NM_001331192	SVOPL	cg01995852
7	138279030	138348970	-	NM_174959	SVOPL	cg01995852
5	151202074	151304398	-	NM_000171	GLRA1	cg01997606
5	151202074	151304398	-	NM_001146040	GLRA1	cg01997606
5	151202074	151304398	-	NM_001292000	GLRA1	cg01997606
3	69217934	69435456	-	NM_015123	FRMD4B	cg01998750
3	75779112	75834735	-	NM_001290210	ZNF717	cg01999295
3	75779112	75834735	-	NM_001324026	ZNF717	cg01999295
3	75785021	75834701	-	NM_001290208	ZNF717	cg01999295
3	75785021	75834701	-	NM_001290209	ZNF717	cg01999295
3	75779112	75834156	-	NM_001324028	ZNF717	cg01999295
3	75779112	75834154	-	NM_001324027	ZNF717	cg01999295
3	75785021	75834154	-	NM_001128223	ZNF717	cg01999295
6	28234788	28246001	+	NM_001023560	ZSCAN26	cg02003233
6	28234788	28246001	+	NM_001111039	ZSCAN26	cg02003233
6	28234788	28246001	+	NM_001287422	ZSCAN26	cg02003233
6	28234788	28246001	+	NM_152736	ZSCAN26	cg02003233
6	28235137	28246001	+	NM_001287421	ZSCAN26	cg02003233
20	47662783	47713498	+	NM_001256135	CSE1L	cg02004275
20	47662783	47713498	+	NM_001316	CSE1L	cg02004275
20	47662783	47713498	+	NM_001362762	CSE1L	cg02004275
20	47662783	47713498	+	NR_045796	CSE1L	cg02004275
20	47657000	47662594	-	NR_110624	CSE1L-AS1	cg02004275
20	47657000	47662594	-	NR_110625	CSE1L-AS1	cg02004275
16	58283840	58317735	+	NM_001142302	CCDC113	cg02010772
16	58283840	58317735	+	NM_014157	CCDC113	cg02010772
1	229456752	229478689	-	NM_145257	CCSAP	cg02012159
19	2234061	2234149	-	NR_031596	MIR1227	cg02019118
19	2235828	2235926	-	NR_106847	MIR6789	cg02019118
19	2229951	2236353	-	NM_001300836	PLEKHJ1	cg02019118
19	2233149	2236353	-	NM_018049	PLEKHJ1	cg02019118
19	2236816	2248679	+	NM_007165	SF3A2	cg02019118
5	178368192	178393435	+	NM_001178089	ZNF454	cg02031359
5	178368192	178393435	+	NM_001178090	ZNF454	cg02031359
5	178368192	178393435	+	NM_001323306	ZNF454	cg02031359
5	178368192	178387924	+	NM_001323307	ZNF454	cg02031359
5	178368192	178387924	+	NM_001323308	ZNF454	cg02031359
5	178368192	178387924	+	NM_001323309	ZNF454	cg02031359
5	178368192	178387924	+	NM_001323310	ZNF454	cg02031359
5	178368192	178393435	+	NM_182594	ZNF454	cg02031359
8	27590833	27630171	-	NM_001304529	CCDC25	cg02032552
8	27590833	27630171	-	NM_001304530	CCDC25	cg02032552
8	27590833	27630171	-	NM_001304532	CCDC25	cg02032552
8	27590833	27630171	-	NM_018246	CCDC25	cg02032552
8	27590833	27630171	-	NR_130761	CCDC25	cg02032552
8	27590833	27630171	-	NR_130762	CCDC25	cg02032552
8	27590833	27630171	-	NR_156432	CCDC25	cg02032552
8	27632058	27662425	+	NM_001017420	ESCO2	cg02032552
19	13261282	13265719	+	NM_004907	IER2	cg02033207
19	2425622	2427915	-	NM_012458	TIMM13	cg02034293
4	87515468	87736329	+	NM_006264	PTPN13	cg02045669
4	87515468	87736329	+	NM_080683	PTPN13	cg02045669
4	87515468	87736329	+	NM_080684	PTPN13	cg02045669
4	87515468	87736329	+	NM_080685	PTPN13	cg02045669
7	43157495	43202787	+	NR_135295	HECW1-IT1	cg02050028
6	7107830	7252214	+	NM_001168344	RREB1	cg02055615
6	7108086	7252214	+	NM_001003698	RREB1	cg02055615
6	7108086	7252214	+	NM_001003699	RREB1	cg02055615
6	7108086	7252214	+	NM_001003700	RREB1	cg02055615
19	35634154	35645206	+	NM_022006	FXYD7	cg02055998
12	54058944	54070115	-	NM_001002031	ATP5MC2	cg02056144
12	54058944	54069867	-	NM_005176	ATP5MC2	cg02056144
12	54058944	54069204	-	NM_001330269	ATP5MC2	cg02056144
16	90015139	90034469	+	NM_001242816	DEF8	cg02061948
16	90015139	90034469	+	NM_001242817	DEF8	cg02061948
16	90015139	90034469	+	NM_001242818	DEF8	cg02061948
16	90015139	90034469	+	NM_001242820	DEF8	cg02061948
16	90015139	90025775	+	NM_001242821	DEF8	cg02061948
16	90015139	90025775	+	NM_001242822	DEF8	cg02061948
16	90015139	90025775	+	NM_017702	DEF8	cg02061948
16	90015139	90034469	+	NM_207514	DEF8	cg02061948
16	90015828	90034469	+	NM_001242819	DEF8	cg02061948
16	90019785	90019929	+	NR_145807	SNORA119	cg02061948
19	41882438	41889988	+	NM_001098821	TMEM91	cg02063076
19	41882438	41889988	+	NM_001098822	TMEM91	cg02063076
19	41882438	41889988	+	NM_001098823	TMEM91	cg02063076
19	41882438	41889988	+	NM_001098824	TMEM91	cg02063076
19	41883169	41889988	+	NM_001042595	TMEM91	cg02063076
2	64319786	64371606	-	NM_020651	PELI1	cg02063828
14	59951161	59972125	+	NM_001098625	JKAMP	cg02064338
14	59951161	59972125	+	NM_001284201	JKAMP	cg02064338
14	59951161	59972125	+	NM_001284202	JKAMP	cg02064338
14	59951161	59972125	+	NM_001284203	JKAMP	cg02064338
14	59951161	59972125	+	NM_001284204	JKAMP	cg02064338
14	59951161	59972125	+	NM_016475	JKAMP	cg02064338
14	59939406	59951074	-	NM_001331158	L3HYPDH	cg02064338
14	59939406	59951074	-	NM_001331164	L3HYPDH	cg02064338
14	59939406	59951074	-	NM_144581	L3HYPDH	cg02064338
14	59939406	59951074	-	NR_138571	L3HYPDH	cg02064338
14	59939406	59951074	-	NR_138572	L3HYPDH	cg02064338
14	59939406	59951074	-	NR_138574	L3HYPDH	cg02064338
14	59939406	59951074	-	NR_138575	L3HYPDH	cg02064338
14	59939406	59950294	-	NM_001331159	L3HYPDH	cg02064338
6	17281809	17294100	+	NM_001143942	RBM24	cg02066331
6	17282295	17294100	+	NM_001143941	RBM24	cg02066331
6	17282932	17294100	+	NM_153020	RBM24	cg02066331
2	15307032	15701473	-	NM_015909	NBAS	cg02069738
2	15307032	15701473	-	NR_052013	NBAS	cg02069738
9	110182565	110228867	-	NR_121581	LINC01509	cg02072230
19	24132321	24140756	-	NR_149007	LOC100505851	cg02075020
3	130569369	130735556	+	NM_001199180	ATP2C1	cg02082588
3	130569369	130722047	+	NM_001199181	ATP2C1	cg02082588
3	130569369	130735556	+	NM_001199182	ATP2C1	cg02082588
2	201980827	202006324	+	NM_001127184	CFLAR	cg02084834
2	201980827	202037412	+	NM_001202516	CFLAR	cg02084834
2	201980827	202037412	+	NM_001202517	CFLAR	cg02084834
2	201980827	202037412	+	NM_001202519	CFLAR	cg02084834
2	201980827	202004601	+	NM_001308043	CFLAR	cg02084834
2	201980827	202037412	+	NM_001351590	CFLAR	cg02084834
2	201980827	202037412	+	NM_003879	CFLAR	cg02084834
2	201980827	202006324	+	NR_147241	CFLAR	cg02084834
2	201980827	202037412	+	NR_147242	CFLAR	cg02084834
2	201980827	202037412	+	NR_147243	CFLAR	cg02084834
2	201980827	202037412	+	NR_147244	CFLAR	cg02084834
2	201980827	202037412	+	NR_147245	CFLAR	cg02084834
2	201980827	202037412	+	NR_147246	CFLAR	cg02084834
2	201980827	202037412	+	NR_147247	CFLAR	cg02084834
2	201980827	202037412	+	NR_147248	CFLAR	cg02084834
2	201980827	202037412	+	NR_147249	CFLAR	cg02084834
2	201980827	202037412	+	NR_147250	CFLAR	cg02084834
2	201980827	202037412	+	NR_147251	CFLAR	cg02084834
2	201983214	202037412	+	NM_001127183	CFLAR	cg02084834
2	201983214	202006324	+	NM_001351591	CFLAR	cg02084834
2	201983214	202037412	+	NM_001351593	CFLAR	cg02084834
2	201983214	202037412	+	NM_001351594	CFLAR	cg02084834
2	201983214	201983908	+	NR_147252	CFLAR	cg02084834
2	201983214	202037412	+	NR_147253	CFLAR	cg02084834
2	201983214	202006324	+	NR_147255	CFLAR	cg02084834
14	105155943	105185948	+	NM_001031714	INF2	cg02092616
14	105155943	105185948	+	NM_022489	INF2	cg02092616
14	105155943	105171146	+	NM_032714	INF2	cg02092616
1	247687981	247694107	-	NR_027309	GCSAML-AS1	cg02104434
1	247693434	247697142	-	NM_198074	OR2C3	cg02104434
4	6695605	6698898	+	NM_005980	S100P	cg02104700
5	130759614	130970930	-	NM_001164386	RAPGEF6	cg02116889
5	130759614	130970930	-	NM_001164387	RAPGEF6	cg02116889
5	130759614	130970930	-	NM_001164388	RAPGEF6	cg02116889
5	130759614	130970930	-	NM_016340	RAPGEF6	cg02116889
5	130771517	130970930	-	NM_001164389	RAPGEF6	cg02116889
5	130799308	130970930	-	NM_001164390	RAPGEF6	cg02116889
14	61788161	62017699	+	NM_006255	PRKCH	cg02121330
11	113650518	113651208	+	NM_001101389	CLDN25	cg02121547
11	113603905	113644486	-	NM_004724	ZW10	cg02121547
1	228294380	228297014	-	NM_001321284	MRPL55	cg02126307
1	228294380	228297014	-	NM_181441	MRPL55	cg02126307
1	228294380	228297014	-	NM_181454	MRPL55	cg02126307
1	228294380	228297014	-	NM_181455	MRPL55	cg02126307
1	228294380	228297014	-	NM_181456	MRPL55	cg02126307
1	228294380	228297014	-	NM_181462	MRPL55	cg02126307
[truncated: 20,357 more rows]
